# Supplementary material for: Crystal structure of N,N′-bis­(2,4-di­fluoro­benzo­yloxy)benzene-1,2:4,5-tetra­carboximide
Source: Acta Crystallogr E Crystallogr Commun. 2018 Jan 26;74(Pt 2):225–8. doi: 10.1107/S2056989018001226 (PMC5956342; doi:10.1107/S2056989018001226)
Supplement: Supplementary file 1 [file e-74-00225-sup1.cif]

##############################################################################
#                                                                            #
# This CIF contains the data in a paper accepted for publication in          #
# Acta Crystallographica Section E. It conforms to the requirements of       #
# Notes for Authors for Acta Crystallographica Section E, and has been       #
# peer reviewed under the auspices of the IUCr Commission on Journals.       #
#                                                                            #
# Full details of the Crystallographic Information File format               #
# are given in the paper "The Crystallographic Information File (CIF):       #
# a New Standard Archive File for Crystallography" by S. R. Hall, F. H.      #
# Allen and I. D. Brown [Acta Cryst. (1991), A47, 655-685].                  #
#                                                                            #
# The current version of the core CIF dictionary is obtainable from          #
# ftp://ftp.iucr.org/pub/cif_core.dic.                                       #
#                                                                            #
# Software is freely available for graphical display of the structure(s)     #
# in this CIF. For information consult the CIF software page                 #
# http://www.iucr.org/resources/cif/software.                                #
#                                                                            #
# This file may be used for bona fide research purposes within the           #
# scientific community so long as proper attribution is given to the journal # 
# article from which it was obtained.                                        #
#                                                                            #
##############################################################################
data_global
_audit_creation_method     'SHELXL-2016/6'
_journal_date_recd_electronic     2018-01-08
_journal_date_accepted     2018-01-19
_journal_name_full     'Acta Crystallographica, Section E'
_journal_year     2018
_journal_volume     74
_journal_issue      2
_journal_page_first     225
_journal_page_last     228
_journal_paper_category     GO
_journal_paper_doi     10.1107/S2056989018001226
_journal_coeditor_code     FY2124
loop_
    _publ_contact_author_name
    _publ_contact_author_address
    _publ_contact_author_email
    'Professor Roberto Centore'
;
Dipartimento di Scienze Chimiche
Universit\`a di Napoli 'Federico II'
Complesso di Monte S. Angelo
Via Cinthia
80126 Napoli
Italy
;
 'roberto.centore@unina.it'
_publ_section_title
;\
Crystal structure of
<i>N</i>,<i>N</i>'-bis(2,4-difluorobenzoyloxy)benzene-1,2:4,5-\
tetracarboximide
;
loop_
    _publ_author_name
    _publ_author_address
    'Sandra Fusco'
;
Dipartimento di Scienze Chimiche,
Universit\`a degli Studi di Napoli 'Federico II',
Complesso di Monte S. Angelo,
Via Cinthia, 80126 Napoli, Italy
;
    'Angela Tuzi'
;
Dipartimento di Scienze Chimiche,
Universit\`a degli Studi di Napoli 'Federico II',
Complesso di Monte S. Angelo,
Via Cinthia, 80126 Napoli, Italy
;
    'Roberto Centore'
;
Dipartimento di Scienze Chimiche,
Universit\`a degli Studi di Napoli 'Federico II',
Complesso di Monte S. Angelo,
Via Cinthia, 80126 Napoli, Italy
;
    'Antonio Carella'
;
Dipartimento di Scienze Chimiche,
Universit\`a degli Studi di Napoli 'Federico II',
Complesso di Monte S. Angelo,
Via Cinthia, 80126 Napoli, Italy
;
_publ_section_synopsis
;
The title compound crystallizes with half a molecule in the asymmetric unit and
shows C~ar~---H...F interactions in the crystal packing.
;
data_I
_database_code_depnum_ccdc_archive 'CCDC 1818213'
_audit_creation_method     'SHELXL-2016/6'
_chemical_name_systematic
;
<i>N</i>,<i>N</i>'-Bis(2,4-difluorobenzoyloxy)benzene-1,2:4,5-tetracarboximide
;
_chemical_formula_moiety     'C24 H8 F4 N2 O8'
_chemical_formula_sum     'C24 H8 F4 N2 O8'
_chemical_formula_iupac     'C24 H8 F4 N2 O8'
_chemical_formula_weight     528.32
_shelx_space_group_comment
;
The symmetry employed for this shelxl refinement is uniquely defined
by the following loop, which should always be used as a source of
symmetry information in preference to the above space-group names.
They are only intended as comments.
;
_space_group_crystal_system     monoclinic
_space_group_name_H-M_alt     'P 21/c'
_space_group_name_Hall     '-P 2ybc'
loop_
    _space_group_symop_operation_xyz
    'x, y, z'
    '-x, y+1/2, -z+1/2'
    '-x, -y, -z'
    'x, -y-1/2, z-1/2'
_cell_length_a     17.100(6)
_cell_length_b     4.744(2)
_cell_length_c     13.662(4)
_cell_angle_alpha     90
_cell_angle_beta     106.83(2)
_cell_angle_gamma     90
_cell_volume     1060.8(7)
_cell_formula_units_Z     2
_cell_measurement_reflns_used     85
_cell_measurement_theta_min     5.092
_cell_measurement_theta_max     21.373
_cell_measurement_temperature     173(2)
_exptl_crystal_description     plate
_exptl_crystal_colour     'colourless'
_exptl_crystal_size_max     0.400
_exptl_crystal_size_mid     0.150
_exptl_crystal_size_min     0.010
_exptl_crystal_density_diffrn     1.654
_exptl_crystal_F_000     532
_exptl_absorpt_coefficient_mu     0.148
_exptl_absorpt_correction_type     multi-scan
_exptl_absorpt_process_details
;
(<i>SADABS</i>; Bruker, 2001)
;
_shelx_estimated_absorpt_T_min     0.943
_shelx_estimated_absorpt_T_max     0.999
_exptl_absorpt_correction_T_min     0.931
_exptl_absorpt_correction_T_max     0.986
_diffrn_ambient_temperature     173(2)
_diffrn_radiation_type     MoK\a
_diffrn_radiation_wavelength     0.71073
_diffrn_radiation_source     'normal-focus sealed tube'
_diffrn_radiation_monochromator     'graphite'
_diffrn_measurement_device_type     'Bruker--Nonius KappaCCD'
_diffrn_measurement_device     'four-circle diffractometer'
_diffrn_measurement_method
;
CCD rotation images, thick slices
;
_diffrn_detector_area_resol_mean     9
_diffrn_reflns_number     7948
_diffrn_reflns_av_R_equivalents     0.0611
_diffrn_reflns_theta_min     3.378
_diffrn_reflns_theta_max     27.504
_diffrn_reflns_theta_full     25.242
_diffrn_measured_fraction_theta_max     0.984
_diffrn_measured_fraction_theta_full     0.995
_diffrn_reflns_limit_h_min     -22
_diffrn_reflns_limit_h_max     21
_diffrn_reflns_limit_k_min     -6
_diffrn_reflns_limit_k_max     6
_diffrn_reflns_limit_l_min     -15
_diffrn_reflns_limit_l_max     17
_refine_special_details
;
The difluorophenyl ring is disordered over two orientations.
The two split positions were refined by applying SADI
restraints on bond lengths.
;
_reflns_number_total     2396
_reflns_number_gt     1440
_reflns_threshold_expression     'I > 2\s(I)'
_refine_ls_structure_factor_coef     Fsqd
_refine_ls_matrix_type     full
_refine_ls_R_factor_all     0.1052
_refine_ls_R_factor_gt     0.0484
_refine_ls_wR_factor_gt     0.0975
_refine_ls_wR_factor_ref     0.1195
_refine_ls_goodness_of_fit_ref     1.046
_refine_ls_restrained_S_all     1.046
_refine_ls_number_reflns     2396
_refine_ls_number_parameters     176
_refine_ls_number_restraints     1
_refine_ls_hydrogen_treatment     constr
_refine_ls_weighting_scheme     calc
_refine_ls_weighting_details
              'w=1/[\s^2^(Fo^2^)+(0.0450P)^2^+0.4397P] where P=(Fo^2^+2Fc^2^)/3'
_atom_sites_solution_hydrogens     geom
_atom_sites_solution_primary     direct
_atom_sites_solution_secondary     difmap
_refine_ls_shift/su_max     0.000
_refine_ls_shift/su_mean     0.000
_refine_diff_density_max     0.256
_refine_diff_density_min     -0.322
_refine_ls_extinction_method     none
loop_
    _atom_type_symbol
    _atom_type_description
    _atom_type_scat_dispersion_real
    _atom_type_scat_dispersion_imag
    _atom_type_scat_source
    'C' 'C' 0.0033 0.0016
                         'International Tables Vol C Tables 4.2.6.8 and 6.1.1.4'
    'H' 'H' 0.0000 0.0000
                         'International Tables Vol C Tables 4.2.6.8 and 6.1.1.4'
    'F' 'F' 0.0171 0.0103
                         'International Tables Vol C Tables 4.2.6.8 and 6.1.1.4'
    'N' 'N' 0.0061 0.0033
                         'International Tables Vol C Tables 4.2.6.8 and 6.1.1.4'
    'O' 'O' 0.0106 0.0060
                         'International Tables Vol C Tables 4.2.6.8 and 6.1.1.4'
_computing_data_collection
;
<i>COLLECT</i> (Nonius, 1999)
;
_computing_cell_refinement
;
DIRAX/LSQ (Duisenberg <i>et al.</i>, 2000)
;
_computing_data_reduction
;
EvalCCD (Duisenberg <i>et al.</i>, 2003)
;
_computing_structure_solution
;
SIR97 (Altomare <i>et al.</i>, 1999)
;
_computing_structure_refinement
;
SHELXL2016 (Sheldrick, 2015)
;
_computing_molecular_graphics
;
ORTEP-3 for Windows (Farrugia, 2012) and
Mercury (Macrae <i>et al.</i>, 2008)
;
_computing_publication_material
;
WinGX (Farrugia, 2012)
;
loop_
    _atom_site_type_symbol
    _atom_site_label
    _atom_site_fract_x
    _atom_site_fract_y
    _atom_site_fract_z
    _atom_site_U_iso_or_equiv
    _atom_site_adp_type
    _atom_site_calc_flag
    _atom_site_occupancy
    _atom_site_disorder_assembly
    _atom_site_disorder_group
    C C1 0.53428(13) -0.2108(5) 0.44840(16) 0.0196(5) Uani d 1 . .
    H H1 0.557147 -0.349497 0.414668 0.024 Uiso calc 1 . .
    C C2 0.47095(12) -0.0358(5) 0.39704(15) 0.0177(5) Uani d 1 . .
    C C3 0.43844(12) 0.1672(5) 0.44705(16) 0.0191(5) Uani d 1 . .
    C C4 0.37402(13) 0.3243(5) 0.36996(17) 0.0226(5) Uani d 1 . .
    C C5 0.42706(13) -0.0236(5) 0.28530(16) 0.0208(5) Uani d 1 . .
    C C6 0.24590(14) 0.1960(6) 0.15987(18) 0.0306(6) Uani d 1 . .
    C C7 0.19802(14) 0.3233(6) 0.06271(17) 0.0260(5) Uani d 1 . .
    C C9 0.07036(16) 0.3516(7) -0.0723(2) 0.0406(7) Uani d 1 . .
    H H9 0.015390 0.292807 -0.101232 0.049 Uiso calc 1 A 1
    C C10 0.10527(16) 0.5453(7) -0.11934(18) 0.0354(7) Uani d 1 . .
    C C11 0.18428(15) 0.6341(6) -0.08085(19) 0.0333(6) Uani d 1 . .
    H H11 0.206836 0.769181 -0.116313 0.040 Uiso calc 1 B 1
    C C8A 0.11781(16) 0.2431(6) 0.0194(2) 0.0369(7) Uani d 0.947(4) C 1
    F F1A 0.08458(11) 0.0511(5) 0.06620(15) 0.0714(8) Uani d 0.947(4) C 1
    C C12A 0.23029(14) 0.5223(6) 0.01072(18) 0.0289(6) Uani d 0.947(4) C 1
    H H12A 0.285205 0.582553 0.038893 0.035 Uiso calc 0.947(4) C 1
    C C8B 0.11781(16) 0.2431(6) 0.0194(2) 0.0369(7) Uani d 0.053(4) C 2
    H H8B 0.094436 0.108079 0.053933 0.044 Uiso calc 0.053(4) C 2
    C C12B 0.23029(14) 0.5223(6) 0.01072(18) 0.0289(6) Uani d 0.053(4) C 2
    F F1B 0.3060(9) 0.615(6) 0.037(2) 0.043 Uiso d 0.053(4) C 2
    F F2 0.05967(10) 0.6562(4) -0.20823(12) 0.0554(6) Uani d 1 . .
    N N1 0.37352(12) 0.1997(5) 0.27779(14) 0.0256(5) Uani d 1 . .
    O O1 0.33327(10) 0.5199(4) 0.38057(13) 0.0315(4) Uani d 1 . .
    O O2 0.43410(10) -0.1664(4) 0.21582(12) 0.0258(4) Uani d 1 . .
    O O3 0.32607(9) 0.2995(4) 0.18452(11) 0.0268(4) Uani d 1 . .
    O O4 0.22619(12) 0.0326(6) 0.21309(16) 0.0623(8) Uani d 1 . .
loop_
    _atom_site_aniso_label
    _atom_site_aniso_U_11
    _atom_site_aniso_U_22
    _atom_site_aniso_U_33
    _atom_site_aniso_U_12
    _atom_site_aniso_U_13
    _atom_site_aniso_U_23
    C1 0.0185(10) 0.0213(12) 0.0195(10) 0.0013(10) 0.0062(8) 0.0007(10)
    C2 0.0187(10) 0.0186(12) 0.0162(9) -0.0022(9) 0.0056(8) 0.0006(9)
    C3 0.0162(10) 0.0209(12) 0.0195(10) -0.0013(9) 0.0040(8) 0.0037(10)
    C4 0.0197(10) 0.0247(13) 0.0220(11) 0.0006(10) 0.0038(8) 0.0030(11)
    C5 0.0214(10) 0.0206(12) 0.0189(10) -0.0006(10) 0.0037(8) 0.0034(10)
    C6 0.0236(12) 0.0388(16) 0.0262(12) -0.0060(12) 0.0023(10) 0.0058(12)
    C7 0.0241(11) 0.0309(14) 0.0197(11) -0.0020(11) 0.0012(9) 0.0036(11)
    C9 0.0254(12) 0.055(2) 0.0326(14) -0.0102(13) -0.0051(10) 0.0056(14)
    C10 0.0307(13) 0.0479(18) 0.0209(11) 0.0052(13) -0.0034(10) 0.0070(13)
    C11 0.0286(12) 0.0401(17) 0.0294(13) -0.0004(12) 0.0055(10) 0.0120(12)
    C8A 0.0308(13) 0.0423(17) 0.0331(14) -0.0113(13) 0.0021(11) 0.0098(13)
    F1A 0.0388(10) 0.0959(19) 0.0636(13) -0.0361(11) -0.0101(9) 0.0451(13)
    C12A 0.0209(11) 0.0368(16) 0.0262(11) -0.0034(11) 0.0021(9) 0.0042(12)
    C8B 0.0308(13) 0.0423(17) 0.0331(14) -0.0113(13) 0.0021(11) 0.0098(13)
    C12B 0.0209(11) 0.0368(16) 0.0262(11) -0.0034(11) 0.0021(9) 0.0042(12)
    F2 0.0409(9) 0.0744(14) 0.0363(9) -0.0026(9) -0.0119(7) 0.0227(9)
    N1 0.0271(10) 0.0289(12) 0.0162(9) 0.0073(9) -0.0010(7) 0.0046(9)
    O1 0.0284(9) 0.0306(10) 0.0324(9) 0.0103(8) 0.0037(7) 0.0007(8)
    O2 0.0313(9) 0.0267(10) 0.0194(8) 0.0009(7) 0.0074(7) -0.0017(8)
    O3 0.0214(8) 0.0352(10) 0.0180(7) 0.0013(8) -0.0035(6) 0.0083(8)
    O4 0.0424(12) 0.0860(19) 0.0466(12) -0.0228(12) -0.0057(9) 0.0414(13)
_geom_special_details
;
 All esds (except the esd in the dihedral angle between two l.s. planes)
 are estimated using the full covariance matrix.  The cell esds are taken
 into account individually in the estimation of esds in distances, angles
 and torsion angles; correlations between esds in cell parameters are only
 used when they are defined by crystal symmetry.  An approximate (isotropic)
 treatment of cell esds is used for estimating esds involving l.s. planes.
;
loop_
    _geom_bond_atom_site_label_1
    _geom_bond_atom_site_label_2
    _geom_bond_site_symmetry_2
    _geom_bond_distance
    _geom_bond_publ_flag
    C1 C2 . 1.384(3) no
    C1 C3 3_656 1.384(3) no
    C1 H1 . 0.9500 no
    C2 C3 . 1.387(3) no
    C2 C5 . 1.494(3) no
    C3 C4 . 1.485(3) no
    C4 O1 . 1.194(3) no
    C4 N1 . 1.389(3) no
    C5 O2 . 1.200(3) no
    C5 N1 . 1.384(3) no
    C6 O4 . 1.177(3) no
    C6 O3 . 1.402(3) no
    C6 C7 . 1.472(3) no
    C7 C8B . 1.381(3) no
    C7 C8A . 1.381(3) no
    C7 C12B . 1.388(4) no
    C7 C12A . 1.388(4) no
    C9 C10 . 1.355(4) no
    C9 C8B . 1.379(4) no
    C9 C8A . 1.379(4) no
    C9 H9 . 0.9500 no
    C10 F2 . 1.346(3) no
    C10 C11 . 1.367(4) no
    C11 C12B . 1.377(3) no
    C11 C12A . 1.377(3) no
    C11 H11 . 0.9500 no
    C8A F1A . 1.331(3) no
    C12A H12A . 0.9500 no
    C8B H8B . 0.9500 no
    C12B F1B . 1.315(10) no
    N1 O3 . 1.381(2) no
loop_
    _geom_angle_atom_site_label_1
    _geom_angle_atom_site_label_2
    _geom_angle_atom_site_label_3
    _geom_angle_site_symmetry_1
    _geom_angle_site_symmetry_3
    _geom_angle
    _geom_angle_publ_flag
    C2 C1 C3 . 3_656 114.5(2) no
    C2 C1 H1 . . 122.8 no
    C3 C1 H1 3_656 . 122.8 no
    C1 C2 C3 . . 122.23(19) no
    C1 C2 C5 . . 129.0(2) no
    C3 C2 C5 . . 108.78(19) no
    C1 C3 C2 3_656 . 123.3(2) no
    C1 C3 C4 3_656 . 128.0(2) no
    C2 C3 C4 . . 108.65(19) no
    O1 C4 N1 . . 126.2(2) no
    O1 C4 C3 . . 130.0(2) no
    N1 C4 C3 . . 103.76(19) no
    O2 C5 N1 . . 126.1(2) no
    O2 C5 C2 . . 130.6(2) no
    N1 C5 C2 . . 103.36(19) no
    O4 C6 O3 . . 121.1(2) no
    O4 C6 C7 . . 130.0(2) no
    O3 C6 C7 . . 108.8(2) no
    C8B C7 C12B . . 117.4(2) no
    C8A C7 C12A . . 117.4(2) no
    C8B C7 C6 . . 119.9(2) no
    C8A C7 C6 . . 119.9(2) no
    C12B C7 C6 . . 122.7(2) no
    C12A C7 C6 . . 122.7(2) no
    C10 C9 C8B . . 117.4(2) no
    C10 C9 C8A . . 117.4(2) no
    C10 C9 H9 . . 121.3 no
    C8A C9 H9 . . 121.3 no
    F2 C10 C9 . . 118.3(2) no
    F2 C10 C11 . . 118.5(3) no
    C9 C10 C11 . . 123.3(2) no
    C10 C11 C12B . . 118.2(2) no
    C10 C11 C12A . . 118.2(2) no
    C10 C11 H11 . . 120.9 no
    C12A C11 H11 . . 120.9 no
    F1A C8A C9 . . 118.1(2) no
    F1A C8A C7 . . 119.4(2) no
    C9 C8A C7 . . 122.5(2) no
    C11 C12A C7 . . 121.3(2) no
    C11 C12A H12A . . 119.3 no
    C7 C12A H12A . . 119.3 no
    C9 C8B C7 . . 122.5(2) no
    C9 C8B H8B . . 118.8 no
    C7 C8B H8B . . 118.8 no
    F1B C12B C11 . . 112.2(13) no
    F1B C12B C7 . . 126.4(13) no
    C11 C12B C7 . . 121.3(2) no
    O3 N1 C5 . . 122.00(19) no
    O3 N1 C4 . . 122.6(2) no
    C5 N1 C4 . . 115.35(19) no
    N1 O3 C6 . . 111.96(18) no
loop_
    _geom_torsion_atom_site_label_1
    _geom_torsion_atom_site_label_2
    _geom_torsion_atom_site_label_3
    _geom_torsion_atom_site_label_4
    _geom_torsion_site_symmetry_1
    _geom_torsion_site_symmetry_2
    _geom_torsion_site_symmetry_3
    _geom_torsion_site_symmetry_4
    _geom_torsion
    _geom_torsion_publ_flag
    C3 C1 C2 C3 3_656 . . . 0.5(4) no
    C3 C1 C2 C5 3_656 . . . 179.9(2) no
    C1 C2 C3 C1 . . . 3_656 -0.5(4) no
    C5 C2 C3 C1 . . . 3_656 180.0(2) no
    C1 C2 C3 C4 . . . . 178.0(2) no
    C5 C2 C3 C4 . . . . -1.6(3) no
    C1 C3 C4 O1 3_656 . . . 1.0(4) no
    C2 C3 C4 O1 . . . . -177.4(3) no
    C1 C3 C4 N1 3_656 . . . 178.1(2) no
    C2 C3 C4 N1 . . . . -0.2(2) no
    C1 C2 C5 O2 . . . . 3.1(4) no
    C3 C2 C5 O2 . . . . -177.4(2) no
    C1 C2 C5 N1 . . . . -176.8(2) no
    C3 C2 C5 N1 . . . . 2.7(2) no
    O4 C6 C7 C8B . . . . -2.9(5) no
    O3 C6 C7 C8B . . . . 176.6(3) no
    O4 C6 C7 C8A . . . . -2.9(5) no
    O3 C6 C7 C8A . . . . 176.6(3) no
    O4 C6 C7 C12B . . . . 177.8(3) no
    O3 C6 C7 C12B . . . . -2.7(4) no
    O4 C6 C7 C12A . . . . 177.8(3) no
    O3 C6 C7 C12A . . . . -2.7(4) no
    C8B C9 C10 F2 . . . . -179.2(3) no
    C8A C9 C10 F2 . . . . -179.2(3) no
    C8B C9 C10 C11 . . . . 0.6(5) no
    C8A C9 C10 C11 . . . . 0.6(5) no
    F2 C10 C11 C12B . . . . 179.2(3) no
    C9 C10 C11 C12B . . . . -0.5(5) no
    F2 C10 C11 C12A . . . . 179.2(3) no
    C9 C10 C11 C12A . . . . -0.5(5) no
    C10 C9 C8A F1A . . . . -179.5(3) no
    C10 C9 C8A C7 . . . . -0.5(5) no
    C12A C7 C8A F1A . . . . 179.5(3) no
    C6 C7 C8A F1A . . . . 0.1(4) no
    C12A C7 C8A C9 . . . . 0.4(4) no
    C6 C7 C8A C9 . . . . -179.0(3) no
    C10 C11 C12A C7 . . . . 0.5(4) no
    C8A C7 C12A C11 . . . . -0.4(4) no
    C6 C7 C12A C11 . . . . 179.0(3) no
    C10 C9 C8B C7 . . . . -0.5(5) no
    C12B C7 C8B C9 . . . . 0.4(4) no
    C6 C7 C8B C9 . . . . -179.0(3) no
    C10 C11 C12B F1B . . . . 177.2(15) no
    C10 C11 C12B C7 . . . . 0.5(4) no
    C8B C7 C12B F1B . . . . -176.7(17) no
    C6 C7 C12B F1B . . . . 2.7(18) no
    C8B C7 C12B C11 . . . . -0.4(4) no
    C6 C7 C12B C11 . . . . 179.0(3) no
    O2 C5 N1 O3 . . . . -6.0(4) no
    C2 C5 N1 O3 . . . . 173.86(19) no
    O2 C5 N1 C4 . . . . 177.1(2) no
    C2 C5 N1 C4 . . . . -3.0(3) no
    O1 C4 N1 O3 . . . . 2.6(4) no
    C3 C4 N1 O3 . . . . -174.73(19) no
    O1 C4 N1 C5 . . . . 179.4(2) no
    C3 C4 N1 C5 . . . . 2.1(3) no
    C5 N1 O3 C6 . . . . 99.6(3) no
    C4 N1 O3 C6 . . . . -83.7(3) no
    O4 C6 O3 N1 . . . . -3.5(4) no
    C7 C6 O3 N1 . . . . 176.9(2) no
loop_
    _geom_hbond_atom_site_label_D
    _geom_hbond_atom_site_label_H
    _geom_hbond_atom_site_label_A
    _geom_hbond_site_symmetry_A
    _geom_hbond_distance_DH
    _geom_hbond_distance_HA
    _geom_hbond_distance_DA
    _geom_hbond_angle_DHA
    _geom_hbond_publ_flag
    C1 H1 O2 2_645 0.95 2.37 3.271(3) 158.3 yes
    C9 H9 F1A 3 0.95 2.51 3.287(3) 139.3 yes
    C9 H9 F2 2_544 0.95 2.63 3.307(3) 128.7 yes
    C11 H11 O1 4_575 0.95 2.39 3.200(3) 142.5 yes
_shelx_hkl_file
;
 -22   0   4   50.98   17.56   1
 -22   0   4   39.19   19.03   1
 -22   0   6  133.86   16.20   1
 -22   0   6  127.01   17.81   1
 -21  -2   5   45.56   16.88   1
 -21  -1   1    8.58   17.87   1
 -21  -1   1  -25.91   13.23   1
 -21  -1   2   25.30   13.78   1
 -21  -1   2   45.97   16.54   1
 -21  -1   3   -4.97   16.01   1
 -21  -1   3   45.83   17.33   1
 -21  -1   4  -19.71   16.87   1
 -21  -1   5   37.95   12.81   1
 -21  -1   5   30.80   16.65   1
 -21  -1   6   -4.58   12.45   1
 -21  -1   6    9.06   12.34   1
 -21  -1   7   15.76   16.75   1
 -21  -1   8   31.58   17.31   1
 -21  -1   8   43.43   18.19   1
 -21  -1   9   13.40   12.44   1
 -21  -1   9  -18.49   18.06   1
 -21   0   0  339.30   25.42   1
 -21   0   2   15.52   18.12   1
 -21   0   4   88.17   19.91   1
 -21   0   4   41.86   17.47   1
 -21   0   6   87.61   15.16   1
 -21   0   6  125.89   15.93   1
 -21   0   8   17.47   16.80   1
 -21   0   8   23.43   17.33   1
 -21   0  10   38.19   13.47   1
 -21   0  10   20.70   17.29   1
 -21   1   1  -12.46   13.56   1
 -21   1   2   14.44   13.38   1
 -21   1   3   15.84   15.68   1
 -21   1   4    6.10   18.38   1
 -21   1   5   63.36   19.10   1
 -21   1   6   11.16   17.50   1
 -21   1   6   -0.58   18.10   1
 -21   1   7   51.41   15.06   1
 -21   1   7   22.28   18.22   1
 -21   1   8    9.55   17.18   1
 -21   1   8   27.98   18.62   1
 -21   1   9   -0.79   14.28   1
 -21   1   9    7.13   15.75   1
 -20  -2   0    8.53   17.75   1
 -20  -2   1   -6.86   14.15   1
 -20  -2   1   17.56   12.23   1
 -20  -2   2    8.47   14.55   1
 -20  -2   2    4.71   17.75   1
 -20  -2   3  -20.25   18.36   1
 -20  -2   3   28.30   14.68   1
 -20  -2   4   99.80   17.98   1
 -20  -2   5  115.56   18.27   1
 -20  -2   6   14.52   15.62   1
 -20  -2   7   25.30   16.70   1
 -20  -2   8   34.11   16.94   1
 -20  -2   9    9.06   12.10   1
 -20  -1  -1   16.56   13.19   1
 -20  -1   0  -18.84   18.23   1
 -20  -1   0   16.73   13.91   1
 -20  -1   1   -2.19   12.49   1
 -20  -1   2   14.36   14.25   1
 -20  -1   2   10.89   13.20   1
 -20  -1   3  -17.89   16.41   1
 -20  -1   3   40.96   16.90   1
 -20  -1   4    0.74   14.38   1
 -20  -1   4   19.10   14.16   1
 -20  -1   4   16.16   17.45   1
 -20  -1   5   -9.73   15.54   1
 -20  -1   5   15.68   17.27   1
 -20  -1   5  -28.30   21.17   1
 -20  -1   6  -13.18   21.27   1
 -20  -1   6   21.16   16.65   1
 -20  -1   6   25.91   16.39   1
 -20  -1   7   15.44   15.25   1
 -20  -1   7   48.16   13.60   1
 -20  -1   7   32.15   21.66   1
 -20  -1   8   17.72   14.74   1
 -20  -1  10    6.25   11.95   1
 -20  -1  11  127.69   19.66   1
 -20   0  -2   51.70   17.98   1
 -20   0   0  426.84   28.10   1
 -20   0   2   24.50   16.04   1
 -20   0   2   18.40   13.73   1
 -20   0   4    5.66   16.99   1
 -20   0   4   46.24   15.10   1
 -20   0   4   13.99   15.48   1
 -20   0   6   17.64   12.52   1
 -20   0   6   -9.80   14.71   1
 -20   0   8   23.81   17.08   1
 -20   0   8    5.86   16.84   1
 -20   0  10  156.75   17.53   1
 -20   0  10  194.60   19.81   1
 -20   0  12    3.42   14.21   1
 -20   0  12   22.37   17.88   1
 -20   1  -2   55.65   15.37   1
 -20   1  -1   -5.76   18.91   1
 -20   1   0   26.63   19.81   1
 -20   1   0   18.06   18.44   1
 -20   1   1   37.58   19.86   1
 -20   1   1    3.92   19.48   1
 -20   1   2  -19.10   12.94   1
 -20   1   2    1.88   19.78   1
 -20   1   3    8.88   18.60   1
 -20   1   4    3.24   17.86   1
 -20   1   5   12.32   18.74   1
 -20   1   5   15.05   16.45   1
 -20   1   6    4.12   12.75   1
 -20   1   6   13.18   18.44   1
 -20   1   7   22.94   17.34   1
 -20   1   7   65.93   18.84   1
 -20   1   8   16.65   17.79   1
 -20   1   8   13.25   14.41   1
 -20   1   9    3.28   16.72   1
 -20   1   9    0.86   13.21   1
 -20   1  10    7.67   13.19   1
 -20   1  10  -17.98   17.38   1
 -20   1  11   97.61   17.19   1
 -20   1  11   80.46   15.25   1
 -20   2   0    6.97   15.79   1
 -20   2   1   -2.76   17.70   1
 -20   2   2   10.11   20.22   1
 -20   2   3   23.91   19.46   1
 -20   2   4  117.72   20.40   1
 -20   2   5   91.20   15.66   1
 -20   2   8   27.46   18.86   1
 -19  -3   2    5.71   13.00   1
 -19  -3   3   18.92   14.53   1
 -19  -3   4    7.62   12.75   1
 -19  -3   5   26.01   15.30   1
 -19  -3   6   13.32   15.40   1
 -19  -3   7   -1.17   12.03   1
 -19  -2  -2    3.39   10.89   1
 -19  -2  -2   39.06   17.50   1
 -19  -2  -1   65.93   13.48   1
 -19  -2  -1   35.40   16.54   1
 -19  -2   0    6.81   10.70   1
 -19  -2   0    6.15   16.67   1
 -19  -2   1   -5.71   13.24   1
 -19  -2   2    1.88   16.58   1
 -19  -2   2   18.49   10.49   1
 -19  -2   3   86.68   16.76   1
 -19  -2   3   97.81   16.62   1
 -19  -2   4   -9.06   19.93   1
 -19  -2   4   13.25   10.85   1
 -19  -2   5   -9.12   19.63   1
 -19  -2   5    3.03   14.58   1
 -19  -2   6    7.34   19.19   1
 -19  -2   6  -13.91   15.59   1
 -19  -2   7   18.32   18.66   1
 -19  -2   7   16.08   12.03   1
 -19  -2   8   -3.42   17.65   1
 -19  -2   8   -3.50   16.38   1
 -19  -2   9   -5.48   18.95   1
 -19  -2  10  -16.56   16.93   1
 -19  -2  11   12.25   17.92   1
 -19  -1  -3  144.48   21.40   1
 -19  -1  -2  -29.27   17.85   1
 -19  -1   0    2.37   17.22   1
 -19  -1   0   -5.15   14.35   1
 -19  -1   0  -12.74   14.07   1
 -19  -1   1   35.76   15.43   1
 -19  -1   1   -6.55   18.89   1
 -19  -1   1  -32.49   17.90   1
 -19  -1   2   26.42   12.95   1
 -19  -1   2    3.17   13.42   1
 -19  -1   2   17.81   13.84   1
 -19  -1   3   -1.19   19.16   1
 -19  -1   3    6.55   15.82   1
 -19  -1   3    0.66   16.56   1
 -19  -1   4   30.25   19.47   1
 -19  -1   4   21.62   14.32   1
 -19  -1   4    8.76   17.58   1
 -19  -1   5  135.49   18.62   1
 -19  -1   5  148.84   20.25   1
 -19  -1   5  145.68   19.55   1
 -19  -1   6    5.29   16.51   1
 -19  -1   6    9.30   19.15   1
 -19  -1   7   43.56   17.56   1
 -19  -1   8    6.55   11.26   1
 -19  -1   9  125.66   19.06   1
 -19  -1  10   32.04   16.64   1
 -19  -1  11  -17.14   16.97   1
 -19  -1  12   -0.09   16.46   1
 -19   0  -4   59.91   19.66   1
 -19   0  -2   -8.53   18.16   1
 -19   0  -2   12.32   18.53   1
 -19   0   0   13.54   18.77   1
 -19   0   0    0.29   18.37   1
 -19   0   2  537.78   28.29   1
 -19   0   2  484.00   29.04   1
 -19   0   2  535.00   30.99   1
 -19   0   4  218.74   21.30   1
 -19   0   4  166.41   17.29   1
 -19   0   6    2.76   12.22   1
 -19   0   6   -1.00   16.84   1
 -19   0   8   15.92   16.04   1
 -19   0   8   -4.71   17.40   1
 -19   0  10   71.06   17.20   1
 -19   0  12   -8.18   17.27   1
 -19   1  -3  157.00   18.04   1
 -19   1  -3  212.87   21.01   1
 -19   1  -2   41.86   20.45   1
 -19   1  -2  -12.67   16.59   1
 -19   1  -1   32.38   19.23   1
 -19   1   0   26.01   17.95   1
 -19   1   0   24.80   18.43   1
 -19   1   1  -13.76   16.99   1
 -19   1   1    1.74   13.23   1
 -19   1   2   23.23   13.40   1
 -19   1   3   16.65   13.30   1
 -19   1   4   16.65   12.73   1
 -19   1   4   30.25   13.53   1
 -19   1   5  136.89   19.19   1
 -19   1   5  149.33   20.53   1
 -19   1   6   -4.67   18.79   1
 -19   1   6    8.64   16.70   1
 -19   1   7   84.82   18.79   1
 -19   1   8   -0.34   15.50   1
 -19   1   8    1.49   12.20   1
 -19   1   9  120.34   18.87   1
 -19   1  10   37.33   16.86   1
 -19   1  10    9.18   17.15   1
 -19   1  11  -16.65   18.60   1
 -19   1  11   -5.15   13.94   1
 -19   1  12   11.90   13.39   1
 -19   2  -2  -28.20   15.51   1
 -19   2  -1   63.20   18.76   1
 -19   2  -1   54.61   17.00   1
 -19   2   0    0.21   18.58   1
 -19   2   0    0.00    1.00   1
 -19   2   1   24.11   17.09   1
 -19   2   2   12.60   13.92   1
 -19   2   3   76.39   18.88   1
 -19   2   4   11.09   18.51   1
 -19   2   6  -13.25   15.94   1
 -19   2   7  -24.80   18.03   1
 -19   2   8    0.76   16.29   1
 -19   2   9    4.16   11.91   1
 -19   2  10    1.30   15.28   1
 -19   2  10  -27.56   16.69   1
 -19   2  11  -14.82   15.55   1
 -19   2  11  -21.25   19.18   1
 -19   3   2   -5.52   14.15   1
 -19   3   4   13.76   16.69   1
 -19   3   5   -0.56   19.47   1
 -19   3   6    4.00   13.52   1
 -19   3   7    0.20   16.77   1
 -18  -3  -1   16.65   11.51   1
 -18  -3  -1   38.81   12.71   1
 -18  -3   0   -0.44   10.12   1
 -18  -3   1   14.98   11.92   1
 -18  -3   2   13.84   13.09   1
 -18  -3   3  229.52   20.00   1
 -18  -3   4   19.01   20.32   1
 -18  -3   4   -9.80   15.78   1
 -18  -3   5    3.20   18.54   1
 -18  -3   5    5.81   14.99   1
 -18  -3   6   21.07   15.88   1
 -18  -3   6   -1.72   19.07   1
 -18  -3   7  -15.52   18.60   1
 -18  -3   7   -4.33   16.47   1
 -18  -3   8   11.09   11.85   1
 -18  -3   8   -5.43   17.89   1
 -18  -3   9   -4.41   12.05   1
 -18  -2  -4   13.62   15.57   1
 -18  -2  -3   45.16   17.88   1
 -18  -2  -2   -9.55   11.06   1
 -18  -2  -1    9.36   16.59   1
 -18  -2  -1   -7.34    9.97   1
 -18  -2   0   -7.90   12.53   1
 -18  -2   0  -17.06   21.06   1
 -18  -2   0    0.92   15.30   1
 -18  -2   1   33.18   19.01   1
 -18  -2   1    5.57   17.46   1
 -18  -2   1   33.06   13.92   1
 -18  -2   2    1.44   13.46   1
 -18  -2   2  -23.04   19.39   1
 -18  -2   3   29.38   12.47   1
 -18  -2   3   39.06   19.88   1
 -18  -2   4   93.90   19.77   1
 -18  -2   4  116.21   17.68   1
 -18  -2   5   19.89   16.32   1
 -18  -2   5  -23.91   13.59   1
 -18  -2   6   12.46   15.60   1
 -18  -2   7   74.82   17.65   1
 -18  -2   8    6.97   16.42   1
 -18  -2   8   14.59   13.06   1
 -18  -2   9   29.81   16.93   1
 -18  -2   9  -16.73   13.74   1
 -18  -2  10   13.91   12.01   1
 -18  -2  10  -10.56   17.35   1
 -18  -2  11   26.63   16.72   1
 -18  -2  11   24.90   17.56   1
 -18  -2  12   21.62   16.00   1
 -18  -1  -5  -13.10   17.52   1
 -18  -1  -4   72.76   18.77   1
 -18  -1  -3   80.64   21.19   1
 -18  -1  -3   64.48   18.47   1
 -18  -1  -2   28.52   13.03   1
 -18  -1  -2    4.88   13.39   1
 -18  -1  -1  -31.92   17.18   1
 -18  -1  -1  -12.67   18.87   1
 -18  -1  -1   -0.16   10.69   1
 -18  -1   0   13.69   14.21   1
 -18  -1   0  -27.25   20.04   1
 -18  -1   0    8.58   17.70   1
 -18  -1   1   -9.92   13.86   1
 -18  -1   1  -11.42   17.91   1
 -18  -1   1    8.94   14.83   1
 -18  -1   2   87.42   14.40   1
 -18  -1   2   66.26   21.00   1
 -18  -1   2   72.59   16.87   1
 -18  -1   3  -16.32   14.06   1
 -18  -1   3   20.34   17.32   1
 -18  -1   3    9.73   11.73   1
 -18  -1   4  189.06   23.38   1
 -18  -1   4  213.16   21.61   1
 -18  -1   4  190.72   20.72   1
 -18  -1   5  108.37   18.11   1
 -18  -1   5   69.72   17.53   1
 -18  -1   6   29.70   16.35   1
 -18  -1   7   63.36   17.67   1
 -18  -1   8    9.12   16.43   1
 -18  -1   9   43.56   15.97   1
 -18  -1  10   39.31   17.81   1
 -18  -1  11   33.99   16.79   1
 -18  -1  13    9.06   12.28   1
 -18   0  -4   62.57   18.51   1
 -18   0  -4   48.86   16.78   1
 -18   0  -2  102.41   15.18   1
 -18   0  -2   92.16   20.16   1
 -18   0   0   -8.18   13.50   1
 -18   0   0   25.10   13.53   1
 -18   0   2   21.72   20.13   1
 -18   0   2   37.82   17.71   1
 -18   0   2   35.64   18.03   1
 -18   0   4   74.30   18.27   1
 -18   0   4   39.19   16.40   1
 -18   0   6   81.54   14.09   1
 -18   0   6   83.72   18.12   1
 -18   0   8  229.83   20.92   1
 -18   0   8  255.68   22.71   1
 -18   0  10  452.84   26.81   1
 -18   0  10  461.82   25.36   1
 -18   0  12  101.81   19.17   1
 -18   0  12   81.54   15.35   1
 -18   0  14   -5.24   12.37   1
 -18   1  -5    0.85   19.43   1
 -18   1  -5   -0.14   15.30   1
 -18   1  -4   49.56   14.92   1
 -18   1  -3   60.84   20.44   1
 -18   1  -3   63.68   13.41   1
 -18   1  -2   15.52   15.84   1
 -18   1  -1   10.69   14.13   1
 -18   1   0   23.14   19.43   1
 -18   1   0   20.88   17.64   1
 -18   1   1   -6.25   17.45   1
 -18   1   2  101.40   19.94   1
 -18   1   3   -3.53   18.42   1
 -18   1   4  200.51   21.52   1
 -18   1   4  204.20   22.29   1
 -18   1   5   82.63   14.91   1
 -18   1   5   75.00   18.88   1
 -18   1   6   10.11   16.98   1
 -18   1   6  -11.49   12.20   1
 -18   1   7   44.36   15.45   1
 -18   1   7   25.50   14.04   1
 -18   1   8   21.62   17.76   1
 -18   1   8   -1.64   16.20   1
 -18   1   9    9.80   17.53   1
 -18   1  10   56.40   16.52   1
 -18   1  10   50.41   13.63   1
 -18   1  11   36.72   15.76   1
 -18   1  11   49.98   18.81   1
 -18   1  12   65.45   16.02   1
 -18   1  12   56.70   19.13   1
 -18   1  13   22.18   15.73   1
 -18   1  13  -16.65   14.44   1
 -18   2  -4   -4.80   16.25   1
 -18   2  -3   74.13   12.40   1
 -18   2  -3   56.40   16.22   1
 -18   2  -2  -28.41   20.25   1
 -18   2  -2   -6.55   15.21   1
 -18   2  -1   -8.35   15.90   1
 -18   2  -1  -19.10   20.10   1
 -18   2   0    7.73   19.13   1
 -18   2   1    6.60   19.74   1
 -18   2   2   21.90   19.00   1
 -18   2   3   53.00   17.04   1
 -18   2   4   95.26   17.37   1
 -18   2   6   49.84   16.80   1
 -18   2   7   36.00   17.76   1
 -18   2   8   12.46   12.92   1
 -18   2   9  -24.21   16.83   1
 -18   2   9   -5.86   13.79   1
 -18   2  10   55.95   19.00   1
 -18   2  11   -3.76   14.90   1
 -18   2  11   19.62   13.47   1
 -18   2  12  -12.18   14.66   1
 -18   3  -1   29.59   21.65   1
 -18   3   0   -2.07   21.02   1
 -18   3   1  -23.43   20.52   1
 -18   3   2  -30.14   14.60   1
 -18   3   3  219.34   23.10   1
 -18   3   4  -17.14   16.81   1
 -18   3   5  -17.81   18.65   1
 -18   3   6   -2.07   13.48   1
 -18   3   7   26.52   18.44   1
 -18   3   8  -10.11   18.70   1
 -18   3   9   11.16   17.10   1
 -17  -3  -3   -6.66   15.02   1
 -17  -3  -2   -6.15   15.48   1
 -17  -3   0    4.71   12.54   1
 -17  -3   1  133.63   15.26   1
 -17  -3   1  114.06   22.64   1
 -17  -3   2   60.06   20.30   1
 -17  -3   2   46.79   14.91   1
 -17  -3   3  -11.29   18.48   1
 -17  -3   4   -2.46   14.44   1
 -17  -3   4  -31.25   17.11   1
 -17  -3   5   -4.24   16.11   1
 -17  -3   5   39.94   16.94   1
 -17  -3   6   18.40   16.30   1
 -17  -3   6   49.84   17.93   1
 -17  -3   7   49.84   12.85   1
 -17  -3   8   24.90   17.37   1
 -17  -3   8   19.62   17.01   1
 -17  -3   9   55.20   16.94   1
 -17  -3   9   74.65   17.11   1
 -17  -3  10   15.21   16.22   1
 -17  -3  10    1.74   14.47   1
 -17  -3  11    7.95   15.85   1
 -17  -2  -5   32.15   16.22   1
 -17  -2  -4   52.42   16.80   1
 -17  -2  -3   61.00   11.40   1
 -17  -2  -2  121.88   18.55   1
 -17  -2  -2   90.63   12.76   1
 -17  -2  -2   94.28   21.36   1
 -17  -2  -1    3.06   18.76   1
 -17  -2  -1    9.80   11.77   1
 -17  -2  -1   15.52   16.00   1
 -17  -2   0   32.95   10.22   1
 -17  -2   0   33.29   12.58   1
 -17  -2   1    1.25   13.15   1
 -17  -2   1   20.25   18.09   1
 -17  -2   2   13.40   10.54   1
 -17  -2   2   -3.76   19.05   1
 -17  -2   3  -17.81   13.59   1
 -17  -2   3    8.29   14.57   1
 -17  -2   4   44.76   12.04   1
 -17  -2   4   57.76   19.00   1
 -17  -2   5   -9.86   18.78   1
 -17  -2   5   31.02   15.04   1
 -17  -2   6   83.91   14.47   1
 -17  -2   7   18.92   14.35   1
 -17  -2   7   -1.74   18.40   1
 -17  -2   9   24.11   11.98   1
 -17  -2   9   -8.12   17.73   1
 -17  -2  10   88.74   19.03   1
 -17  -2  10   93.70   18.39   1
 -17  -2  11   -3.84   16.42   1
 -17  -2  12    4.41   16.97   1
 -17  -2  13    6.92   16.99   1
 -17  -1  -6   24.50   16.63   1
 -17  -1  -5    4.24   13.72   1
 -17  -1  -4  -18.49   17.20   1
 -17  -1  -4   10.43   16.34   1
 -17  -1  -3    3.57   13.68   1
 -17  -1  -3  -14.14   19.33   1
 -17  -1  -2  127.69   21.02   1
 -17  -1  -2   99.20   17.33   1
 -17  -1  -1  323.64   24.47   1
 -17  -1  -1  347.08   26.08   1
 -17  -1  -1  331.24   20.38   1
 -17  -1   0   52.13   18.19   1
 -17  -1   0   57.15   14.67   1
 -17  -1   0   53.14   14.73   1
 -17  -1   1   39.94   15.55   1
 -17  -1   1   28.73   17.37   1
 -17  -1   2   34.93   13.83   1
 -17  -1   2   11.16   18.70   1
 -17  -1   2   17.64   16.21   1
 -17  -1   3    6.86   17.45   1
 -17  -1   3   15.68   19.56   1
 -17  -1   3    3.92   15.60   1
 -17  -1   4   65.93   20.14   1
 -17  -1   4   67.08   17.69   1
 -17  -1   5  128.60   16.33   1
 -17  -1   5  120.78   21.76   1
 -17  -1   6   53.29   12.70   1
 -17  -1   7  -22.28   16.71   1
 -17  -1   8    0.31   17.58   1
 -17  -1   9  143.76   15.83   1
 -17  -1  10  219.34   21.92   1
 -17  -1  11    2.59   15.75   1
 -17  -1  12   30.14   12.19   1
 -17  -1  13   -4.12   11.57   1
 -17  -1  14  -11.09   11.99   1
 -17   0  -6  211.12   21.80   1
 -17   0  -6  222.90   21.20   1
 -17   0  -4    0.45   17.10   1
 -17   0  -2   62.41   17.22   1
 -17   0  -2   64.32   19.73   1
 -17   0   0   23.43   18.49   1
 -17   0   0   -0.74   17.66   1
 -17   0   2   53.29   19.71   1
 -17   0   2   38.07   18.39   1
 -17   0   2   81.18   18.02   1
 -17   0   4   57.46   18.50   1
 -17   0   4   18.92   16.44   1
 -17   0   6  115.13   18.46   1
 -17   0   6  115.78   15.06   1
 -17   0   8  182.25   19.71   1
 -17   0   8  136.42   19.86   1
 -17   0  10   31.36   15.01   1
 -17   0  12  115.13   19.10   1
 -17   0  14   15.21   17.16   1
 -17   1  -6   21.72   15.19   1
 -17   1  -5   27.04   19.97   1
 -17   1  -5   -0.34   10.89   1
 -17   1  -4   18.92   18.88   1
 -17   1  -3  -19.80   17.00   1
 -17   1  -3   13.18   19.67   1
 -17   1  -2  127.69   17.85   1
 -17   1  -2  133.17   17.08   1
 -17   1  -1  323.64   20.51   1
 -17   1  -1  297.22   24.83   1
 -17   1   0   45.56   20.11   1
 -17   1   0   54.46   17.71   1
 -17   1   1   33.06   16.22   1
 -17   1   3    5.43   14.07   1
 -17   1   3   -0.86   12.82   1
 -17   1   4  115.13   19.74   1
 -17   1   4  128.14   16.98   1
 -17   1   5  121.66   20.52   1
 -17   1   5  138.06   15.51   1
 -17   1   6   61.00   18.12   1
 -17   1   7    8.88   17.22   1
 -17   1   7    6.15   16.07   1
 -17   1   8    7.95   18.22   1
 -17   1   8    7.29   14.63   1
 -17   1   9  161.29   18.54   1
 -17   1   9  145.20   18.80   1
 -17   1  10  211.12   16.56   1
 -17   1  10  268.63   22.95   1
 -17   1  11  -19.18   14.89   1
 -17   1  11   -9.86   12.50   1
 -17   1  12   55.50   14.90   1
 -17   1  12   81.72   19.16   1
 -17   1  13    0.56   16.84   1
 -17   1  13   -7.84   13.55   1
 -17   1  14   25.81   18.08   1
 -17   1  14   14.44   11.63   1
 -17   2  -5   74.13   21.70   1
 -17   2  -4   28.30   14.79   1
 -17   2  -4   36.24   13.73   1
 -17   2  -3    4.97   13.47   1
 -17   2  -3   49.56   19.85   1
 -17   2  -2  111.30   17.30   1
 -17   2  -2  108.78   21.28   1
 -17   2  -1  -18.49   15.39   1
 -17   2  -1   23.04   19.87   1
 -17   2   0   28.52   19.54   1
 -17   2   1   -8.24   18.60   1
 -17   2   2   -1.54   18.62   1
 -17   2   3  -15.52   19.23   1
 -17   2   4   66.59   16.65   1
 -17   2   6   87.24   18.49   1
 -17   2   7   12.82   14.11   1
 -17   2   8  -34.46   17.02   1
 -17   2   9   12.11   16.01   1
 -17   2   9   30.80   18.54   1
 -17   2  10   88.92   15.28   1
 -17   2  10   91.97   16.30   1
 -17   2  11   -5.11   17.94   1
 -17   2  11   -0.86   13.99   1
 -17   2  12    8.70   17.88   1
 -17   2  12    7.08   13.89   1
 -17   2  13   -3.96   13.05   1
 -17   2  13   34.81   14.75   1
 -17   3  -3   15.29   11.81   1
 -17   3  -3  -16.00   19.84   1
 -17   3  -2   17.56    9.30   1
 -17   3  -2   28.73   21.01   1
 -17   3  -1   -2.02   20.70   1
 -17   3   0   23.04   20.83   1
 -17   3   1  110.46   22.07   1
 -17   3   2   26.94   14.22   1
 -17   3   3   17.64   19.15   1
 -17   3   4    9.61   14.88   1
 -17   3   5  -14.67   18.77   1
 -17   3   6   26.94   15.47   1
 -17   3   7   39.19   16.53   1
 -17   3   8   32.72   17.39   1
 -17   3   9   43.82   17.08   1
 -17   3  10   15.13   14.55   1
 -17   3  11  -17.98   15.09   1
 -16  -4   0  116.42   14.89   1
 -16  -4   1   26.83   13.16   1
 -16  -4   2   64.96   14.67   1
 -16  -4   3   -8.76   18.59   1
 -16  -4   3   -3.46   14.88   1
 -16  -4   4   21.72   15.94   1
 -16  -4   4    5.34   16.91   1
 -16  -4   5   15.60   16.43   1
 -16  -4   5   27.88   12.88   1
 -16  -4   6   74.82   17.13   1
 -16  -4   6   59.91   17.34   1
 -16  -4   7   15.92   15.16   1
 -16  -4   7  -19.18   17.87   1
 -16  -3  -4  -17.64   14.87   1
 -16  -3  -3   60.22   16.45   1
 -16  -3  -2   27.25   15.56   1
 -16  -3  -1    0.81   13.37   1
 -16  -3  -1   -1.72   11.08   1
 -16  -3   0   12.18   19.54   1
 -16  -3   0   33.87   12.92   1
 -16  -3   1    0.64   19.46   1
 -16  -3   1    8.35   13.06   1
 -16  -3   2   65.12   14.69   1
 -16  -3   2   37.70   20.02   1
 -16  -3   3    6.50   10.97   1
 -16  -3   3   -3.13   16.64   1
 -16  -3   4  -28.30   13.73   1
 -16  -3   4   -7.13   13.99   1
 -16  -3   5    4.49   12.85   1
 -16  -3   5   12.39   14.50   1
 -16  -3   6   48.44   13.50   1
 -16  -3   6   37.58   13.61   1
 -16  -3   7    3.39   15.20   1
 -16  -3   7   -0.59   15.83   1
 -16  -3   8   -8.12   11.74   1
 -16  -3   8   -7.90   15.96   1
 -16  -3   9    1.17   16.35   1
 -16  -3   9   15.68   17.03   1
 -16  -3  10   -5.11   13.47   1
 -16  -3  10   -3.10   17.39   1
 -16  -3  11  -12.46   14.61   1
 -16  -3  11  -18.84   17.36   1
 -16  -3  12    6.60   12.44   1
 -16  -3  12    8.24   17.28   1
 -16  -2  -6   12.39   10.77   1
 -16  -2  -5   37.95   15.03   1
 -16  -2  -4   15.37   19.29   1
 -16  -2  -4    1.74   15.87   1
 -16  -2  -3   72.93   11.10   1
 -16  -2  -3   83.17   20.06   1
 -16  -2  -3  109.20   17.76   1
 -16  -2  -2   24.40   15.51   1
 -16  -2  -2   22.09   10.15   1
 -16  -2  -2    3.28   17.70   1
 -16  -2  -1  176.09   14.07   1
 -16  -2  -1  169.26   22.64   1
 -16  -2  -1  183.60   19.78   1
 -16  -2   0  602.70   26.51   1
 -16  -2   0  568.82   28.62   1
 -16  -2   1   -2.59   19.80   1
 -16  -2   1    3.88   12.92   1
 -16  -2   2   15.60   13.82   1
 -16  -2   2   -1.66   18.42   1
 -16  -2   3    7.84   18.54   1
 -16  -2   3   12.25   14.91   1
 -16  -2   4   76.39   16.43   1
 -16  -2   4   54.32   19.01   1
 -16  -2   5   28.73   16.29   1
 -16  -2   5   16.97   16.32   1
 -16  -2   6   -5.11   15.50   1
 -16  -2   6   -7.34   12.68   1
 -16  -2   7   20.52   16.04   1
 -16  -2   7   18.58   17.67   1
 -16  -2   8   44.49   12.54   1
 -16  -2   9   15.92   17.48   1
 -16  -2   9   17.72   16.50   1
 -16  -2  10    9.86   16.08   1
 -16  -2  11   42.12   16.35   1
 -16  -2  12  -17.14   15.90   1
 -16  -2  13   -0.02   15.76   1
 -16  -2  14    3.53   16.69   1
 -16  -1  -7   70.90   17.18   1
 -16  -1  -6   33.64   18.68   1
 -16  -1  -6   37.95   17.25   1
 -16  -1  -5   71.06   16.52   1
 -16  -1  -5   67.40   18.88   1
 -16  -1  -4   38.19   13.84   1
 -16  -1  -4   47.89   15.64   1
 -16  -1  -3    4.24   13.60   1
 -16  -1  -2   14.44   17.18   1
 -16  -1  -1  119.25   20.97   1
 -16  -1  -1  121.00   19.36   1
 -16  -1  -1   99.20   15.34   1
 -16  -1   0  229.22   18.17   1
 -16  -1   0  157.75   18.84   1
 -16  -1   0  209.38   22.86   1
 -16  -1   1  296.53   20.66   1
 -16  -1   1  284.60   22.61   1
 -16  -1   1  262.12   16.84   1
 -16  -1   2    5.71   19.22   1
 -16  -1   2   38.94   17.47   1
 -16  -1   2   30.91   14.34   1
 -16  -1   3  -22.56   20.04   1
 -16  -1   3  -20.61   15.62   1
 -16  -1   4   16.56   13.92   1
 -16  -1   4   15.21   11.08   1
 -16  -1   5    0.37   14.86   1
 -16  -1   7  403.21   23.29   1
 -16  -1   8  332.33   23.33   1
 -16  -1   9   68.23   17.84   1
 -16  -1  10  135.96   19.12   1
 -16  -1  11    9.18   11.39   1
 -16  -1  12   62.57   13.92   1
 -16  -1  13   -4.71   12.93   1
 -16  -1  14   60.06   12.86   1
 -16  -1  15   30.69   16.18   1
 -16   0  -8    8.82   15.74   1
 -16   0  -8   71.40   16.56   1
 -16   0  -6   20.34   15.06   1
 -16   0  -6   28.20   16.46   1
 -16   0  -4  101.61   17.94   1
 -16   0  -4   91.01   19.84   1
 -16   0  -2  314.35   24.11   1
 -16   0  -2  339.30   23.58   1
 -16   0   0  408.44   23.04   1
 -16   0   0  356.08   24.91   1
 -16   0   0  406.02   25.79   1
 -16   0   2   66.91   16.85   1
 -16   0   2   37.21   16.96   1
 -16   0   4   43.56   17.03   1
 -16   0   6   44.76   13.25   1
 -16   0   8  173.98   20.58   1
 -16   0  10  126.56   18.45   1
 -16   0  12   11.83   15.89   1
 -16   1  -7   61.15   15.01   1
 -16   1  -7   68.06   20.62   1
 -16   1  -6   47.75   14.65   1
 -16   1  -5   52.42   15.78   1
 -16   1  -5   44.89   18.22   1
 -16   1  -4   21.81   19.43   1
 -16   1  -4   59.14   16.00   1
 -16   1  -3   -1.44   15.86   1
 -16   1  -3    3.06   16.17   1
 -16   1  -2   -2.69   16.17   1
 -16   1  -2   46.24   20.13   1
 -16   1  -1  103.84   20.99   1
 -16   1  -1  111.94   14.81   1
 -16   1   0  199.37   18.07   1
 -16   1   1  277.56   23.99   1
 -16   1   2   71.74   19.14   1
 -16   1   3   23.91   18.48   1
 -16   1   3   14.52   18.21   1
 -16   1   4   18.75   13.60   1
 -16   1   4    6.05   17.86   1
 -16   1   5   -6.45   17.53   1
 -16   1   5  -13.18   17.93   1
 -16   1   6   -3.61   16.57   1
 -16   1   6   13.76   17.96   1
 -16   1   7  402.80   26.09   1
 -16   1   7  398.40   23.55   1
 -16   1   8  354.57   23.73   1
 -16   1   8  358.72   23.49   1
 -16   1   9   53.73   16.13   1
 -16   1   9   78.85   18.47   1
 -16   1  10  142.80   17.92   1
 -16   1  10  164.87   20.80   1
 -16   1  11   53.58   17.71   1
 -16   1  11    7.78   12.78   1
 -16   1  12   91.97   14.58   1
 -16   1  12   89.11   13.40   1
 -16   1  13   20.52   16.04   1
 -16   1  13    2.66   11.67   1
 -16   1  14   77.62   17.97   1
 -16   1  15    2.59   11.82   1
 -16   2  -6   23.52   20.37   1
 -16   2  -6    8.29   12.96   1
 -16   2  -5   17.56   12.57   1
 -16   2  -5   41.99   20.87   1
 -16   2  -4   13.32   14.16   1
 -16   2  -4   -3.13   11.43   1
 -16   2  -3   79.39   20.67   1
 -16   2  -3   49.70   14.80   1
 -16   2  -2    6.45   19.66   1
 -16   2  -2  -13.03   14.95   1
 -16   2  -1  202.78   24.21   1
 -16   2   0  588.06   32.01   1
 -16   2   1    0.66   19.05   1
 -16   2   2   -6.05   19.29   1
 -16   2   3   26.73   18.41   1
 -16   2   4   89.11   19.26   1
 -16   2   5    9.36   12.30   1
 -16   2   6   26.42   17.37   1
 -16   2   7   39.82   15.27   1
 -16   2   8   25.50   19.90   1
 -16   2   8    4.97   16.28   1
 -16   2   9    4.45   12.66   1
 -16   2   9  -17.56   15.50   1
 -16   2  10  -12.60   13.14   1
 -16   2  10   22.28   18.97   1
 -16   2  11   13.10   13.54   1
 -16   2  12   17.56   15.84   1
 -16   2  12   -4.75   13.21   1
 -16   2  13    0.94   13.08   1
 -16   2  13   14.59   18.18   1
 -16   2  14   22.94   12.55   1
 -16   2  14   11.29   17.61   1
 -16   3  -4   15.37   11.60   1
 -16   3  -3   50.13   20.82   1
 -16   3  -2   -1.59   20.51   1
 -16   3  -1  -44.62   21.51   1
 -16   3   0   26.73   21.82   1
 -16   3   1   -4.45   17.56   1
 -16   3   2   53.29   18.54   1
 -16   3   3    6.00   18.62   1
 -16   3   4  -10.96   13.50   1
 -16   3   5   26.32   18.67   1
 -16   3   7    8.70   12.10   1
 -16   3   8   20.52   13.59   1
 -16   3   9    8.70   11.86   1
 -16   3  10    5.95   14.54   1
 -16   3  11   -1.51   13.78   1
 -16   3  12   37.21   13.42   1
 -16   4   0  150.55   23.07   1
 -16   4   1   10.43   19.90   1
 -16   4   2   52.85   20.36   1
 -16   4   3   10.05   19.46   1
 -16   4   4   20.88   15.81   1
 -16   4   5   36.24   16.62   1
 -16   4   6   78.50   18.25   1
 -16   4   7   -7.45   15.56   1
 -15  -4  -1   82.08   12.68   1
 -15  -4   0    5.11   11.89   1
 -15  -4   1   -4.00   19.20   1
 -15  -4   1   -7.29   13.28   1
 -15  -4   2    6.20   12.95   1
 -15  -4   3   10.05   14.46   1
 -15  -4   3   18.66   17.28   1
 -15  -4   4   49.98   13.43   1
 -15  -4   4   70.56   16.46   1
 -15  -4   5   61.62   16.64   1
 -15  -4   6   -5.11   15.91   1
 -15  -4   8   19.36   15.05   1
 -15  -4   8   15.76   17.55   1
 -15  -4   9    9.73   13.35   1
 -15  -4   9   32.15   18.60   1
 -15  -3  -5   18.15   14.40   1
 -15  -3  -4   30.25   14.85   1
 -15  -3  -3   44.09    8.90   1
 -15  -3  -3   45.97   20.75   1
 -15  -3  -3   59.91   14.40   1
 -15  -3  -2  -17.56   19.44   1
 -15  -3  -2    0.74    9.74   1
 -15  -3  -1   21.81   10.55   1
 -15  -3   0   84.09   19.62   1
 -15  -3   0   99.00   14.13   1
 -15  -3   1  231.34   17.64   1
 -15  -3   1  286.62   24.04   1
 -15  -3   2    0.22   18.66   1
 -15  -3   2  -16.56   13.84   1
 -15  -3   3   89.68   15.53   1
 -15  -3   3   55.65   17.61   1
 -15  -3   4    3.80   12.29   1
 -15  -3   4    2.53   11.51   1
 -15  -3   5   87.80   15.93   1
 -15  -3   5   61.31   13.62   1
 -15  -3   6   44.76   12.98   1
 -15  -3   6   44.22   17.02   1
 -15  -3   7  -16.16   11.90   1
 -15  -3   7    9.92   16.00   1
 -15  -3   8    1.42   14.61   1
 -15  -3   8    4.49   16.28   1
 -15  -3   9   -8.35   16.76   1
 -15  -3   9    7.45   15.23   1
 -15  -3  10    5.95   12.49   1
 -15  -3  10    1.42   14.33   1
 -15  -3  11   11.02   13.41   1
 -15  -3  11   -3.80   13.22   1
 -15  -3  12   28.09   15.90   1
 -15  -2  -7  172.66   16.82   1
 -15  -2  -6   21.53   14.20   1
 -15  -2  -5   -4.20   13.00   1
 -15  -2  -5   14.67   13.86   1
 -15  -2  -4  155.50   18.21   1
 -15  -2  -4  137.83   22.07   1
 -15  -2  -3   -0.71   15.54   1
 -15  -2  -3   18.66    9.68   1
 -15  -2  -3   -6.86   19.39   1
 -15  -2  -2   84.27   16.52   1
 -15  -2  -2   58.98   11.67   1
 -15  -2  -1   -9.49   16.45   1
 -15  -2  -1   17.22   11.95   1
 -15  -2  -1    6.05   19.98   1
 -15  -2   0   53.44   14.62   1
 -15  -2   0   54.91   13.34   1
 -15  -2   1   12.32   12.85   1
 -15  -2   1   12.60   19.17   1
 -15  -2   2    3.61   13.49   1
 -15  -2   2  -11.90   14.77   1
 -15  -2   3   42.77   12.30   1
 -15  -2   3   12.53   19.19   1
 -15  -2   4  107.95   16.62   1
 -15  -2   4   76.56   14.88   1
 -15  -2   5  157.25   18.56   1
 -15  -2   5  148.11   20.20   1
 -15  -2   6  -10.43   18.35   1
 -15  -2   6   12.82   15.90   1
 -15  -2   7  -22.85   18.36   1
 -15  -2   7    4.41   12.98   1
 -15  -2   8  390.46   24.50   1
 -15  -2   8  367.49   24.15   1
 -15  -2   9   24.50   16.24   1
 -15  -2   9    8.53   15.59   1
 -15  -2  10   30.25   12.76   1
 -15  -2  11   36.84   12.87   1
 -15  -2  12  -11.22   11.12   1
 -15  -2  13    4.58   11.68   1
 -15  -2  14    9.18   16.66   1
 -15  -1  -7  148.84   16.10   1
 -15  -1  -7  122.10   19.89   1
 -15  -1  -6   14.82   18.02   1
 -15  -1  -6   27.77   15.92   1
 -15  -1  -5   -0.07   15.74   1
 -15  -1  -5    6.10   16.94   1
 -15  -1  -4  -36.84   16.87   1
 -15  -1  -4   -8.82   18.06   1
 -15  -1  -3   26.21   17.31   1
 -15  -1  -3    6.35   13.76   1
 -15  -1  -2  256.00   19.52   1
 -15  -1  -2  279.56   17.72   1
 -15  -1  -2  295.84   22.36   1
 -15  -1  -1    7.73   16.62   1
 -15  -1  -1   -4.45   17.18   1
 -15  -1  -1    7.34   13.12   1
 -15  -1   0   99.20   11.95   1
 -15  -1   0  130.19   18.03   1
 -15  -1   0  111.72   20.72   1
 -15  -1   1   49.98   15.70   1
 -15  -1   1   37.82   19.43   1
 -15  -1   1   -1.74   17.13   1
 -15  -1   2  317.20   20.66   1
 -15  -1   2  312.23   24.03   1
 -15  -1   3   26.94   13.08   1
 -15  -1   4   -4.41   18.98   1
 -15  -1   4    9.12   15.52   1
 -15  -1   5    4.28   15.90   1
 -15  -1   6  943.72   37.48   1
 -15  -1   7  163.84   20.22   1
 -15  -1   8   -3.31   13.18   1
 -15  -1   9    5.02   16.13   1
 -15  -1  10    2.56   11.07   1
 -15  -1  11    1.69   14.48   1
 -15  -1  12   65.61   16.36   1
 -15  -1  13   23.23   15.42   1
 -15  -1  14   98.41   14.28   1
 -15  -1  15  -22.28   16.52   1
 -15   0  -8    5.06   15.16   1
 -15   0  -6   57.15   12.85   1
 -15   0  -6   72.08   18.17   1
 -15   0  -4  391.64   24.14   1
 -15   0  -4  388.48   24.83   1
 -15   0  -2   40.96   18.94   1
 -15   0  -2   19.62   16.30   1
 -15   0   0   -7.02   17.54   1
 -15   0   0   21.72   13.89   1
 -15   0   0   10.82   15.33   1
 -15   0   2  318.98   22.15   1
 -15   0   2  303.46   19.51   1
 -15   0   4   61.31   18.79   1
 -15   0   4   94.48   18.47   1
 -15   0   6   10.96   16.68   1
 -15   0   6   25.40   13.41   1
 -15   0   8  417.79   24.94   1
 -15   0  10   12.96   14.69   1
 -15   0  12   -7.02   15.64   1
 -15   0  14  268.30   21.95   1
 -15   0  16  120.56   18.01   1
 -15   1  -8   46.24   17.14   1
 -15   1  -8   17.81   12.91   1
 -15   1  -7  102.82   20.89   1
 -15   1  -7  124.55   16.29   1
 -15   1  -6   20.43   18.26   1
 -15   1  -6   15.52   13.63   1
 -15   1  -5   13.03   13.86   1
 -15   1  -5   20.70   14.38   1
 -15   1  -4   -8.88   18.18   1
 -15   1  -4   22.75   15.93   1
 -15   1  -3  -21.81   15.69   1
 -15   1  -3   13.84   13.39   1
 -15   1  -2  261.15   24.56   1
 -15   1  -2  288.66   21.41   1
 -15   1  -1    5.76   13.39   1
 -15   1  -1   -0.67   17.15   1
 -15   1   0   82.45   19.98   1
 -15   1   1   27.98   19.15   1
 -15   1   2  276.56   19.62   1
 -15   1   3   24.60   18.45   1
 -15   1   3   41.47   13.27   1
 -15   1   4   -3.57   15.65   1
 -15   1   4   -5.66   18.52   1
 -15   1   5   15.76   15.96   1
 -15   1   5   33.29   13.39   1
 -15   1   6  892.81   34.66   1
 -15   1   6  874.38   35.48   1
 -15   1   7  139.95   18.93   1
 -15   1   7  165.38   16.72   1
 -15   1   8   29.38   16.69   1
 -15   1   8   -0.15   15.56   1
 -15   1   9   -9.73   12.85   1
 -15   1   9   -1.46   17.28   1
 -15   1  10  -17.64   14.78   1
 -15   1  11   23.14   17.32   1
 -15   1  11   18.15   14.06   1
 -15   1  12   97.42   18.16   1
 -15   1  13   38.81   16.57   1
 -15   1  13   16.65   12.97   1
 -15   1  14  133.63   14.57   1
 -15   1  14  157.00   20.05   1
 -15   1  15    5.76   16.22   1
 -15   1  15   10.96   11.32   1
 -15   2  -7  141.37   20.69   1
 -15   2  -7  114.70   14.35   1
 -15   2  -6   19.36   19.54   1
 -15   2  -5    6.10   13.14   1
 -15   2  -5   -3.88   20.29   1
 -15   2  -4  135.02   17.43   1
 -15   2  -4  154.50   16.41   1
 -15   2  -3   19.10   13.90   1
 -15   2  -2   30.58   20.90   1
 -15   2  -2   59.44   14.96   1
 -15   2  -1   10.43   20.80   1
 -15   2   1   25.00   19.30   1
 -15   2   2  -29.05   18.86   1
 -15   2   3   54.46   18.89   1
 -15   2   4  126.11   19.99   1
 -15   2   5  143.52   17.25   1
 -15   2   6    6.97   16.95   1
 -15   2   7  -24.60   16.07   1
 -15   2   8  396.81   25.90   1
 -15   2   8  400.40   24.01   1
 -15   2   9   -3.84   17.76   1
 -15   2   9   -6.45   13.67   1
 -15   2  10   22.66   11.04   1
 -15   2  10   20.98   17.95   1
 -15   2  11   37.21   12.44   1
 -15   2  11   38.81   17.44   1
 -15   2  12    2.34   12.55   1
 -15   2  12   11.97   17.99   1
 -15   2  13   15.29   16.97   1
 -15   2  13   -8.64   11.29   1
 -15   2  14   22.85   17.49   1
 -15   2  14   12.25   11.76   1
 -15   3  -5    2.86   20.14   1
 -15   3  -5    8.70   10.44   1
 -15   3  -4   12.18   21.08   1
 -15   3  -4   12.04   10.69   1
 -15   3  -2  -38.44   20.96   1
 -15   3  -1   26.21   20.89   1
 -15   3   0  126.11   20.66   1
 -15   3   1  241.80   20.22   1
 -15   3   2   -2.86   18.62   1
 -15   3   3   67.40   19.05   1
 -15   3   4  -35.52   18.95   1
 -15   3   5  106.50   18.16   1
 -15   3   6   48.72   18.15   1
 -15   3   7   -3.42   16.65   1
 -15   3   8  -18.92   15.83   1
 -15   3   9    2.46   15.26   1
 -15   3  10  -14.59   14.36   1
 -15   3  11   30.58   13.16   1
 -15   3  12   14.44   12.54   1
 -15   4  -2   80.64   22.63   1
 -15   4  -1   72.59   22.15   1
 -15   4   0   -3.57   14.48   1
 -15   4   1  -28.20   20.18   1
 -15   4   2  -11.22   17.35   1
 -15   4   4   52.71   19.75   1
 -15   4   5   43.16   19.45   1
 -15   4   6   -6.25   17.45   1
 -15   4   7   25.60   17.31   1
 -15   4   8  -20.98   16.12   1
 -15   4   9   30.25   16.06   1
 -14  -4  -2   60.06   11.16   1
 -14  -4  -1   15.60   10.35   1
 -14  -4  -1    3.50   19.19   1
 -14  -4   0   73.96   19.26   1
 -14  -4   0  114.06   13.46   1
 -14  -4   1   15.37   12.47   1
 -14  -4   1  -16.81   14.68   1
 -14  -4   2    4.54   12.01   1
 -14  -4   2    2.69   13.19   1
 -14  -4   3    2.07   16.01   1
 -14  -4   4   41.73   15.63   1
 -14  -4   4   21.62   16.83   1
 -14  -4   5  143.28   18.43   1
 -14  -4   5  138.30   15.29   1
 -14  -4   6   -2.43   10.61   1
 -14  -4   7   -5.95   16.25   1
 -14  -4   7  -14.67   15.01   1
 -14  -4   8    4.58   16.44   1
 -14  -4   8   -1.93   11.54   1
 -14  -4   9    8.76   18.83   1
 -14  -4   9   11.76   12.76   1
 -14  -4  10   11.42   11.90   1
 -14  -4  10   23.23   19.47   1
 -14  -3  -7   77.09   13.70   1
 -14  -3  -5    6.71   13.26   1
 -14  -3  -4   37.82   18.57   1
 -14  -3  -4   41.73    7.49   1
 -14  -3  -4   14.67   13.48   1
 -14  -3  -3    5.34    8.36   1
 -14  -3  -3   19.71   19.09   1
 -14  -3  -2    8.12   18.30   1
 -14  -3  -1   -5.48   11.33   1
 -14  -3   0   16.00   14.24   1
 -14  -3   1   -8.58   17.81   1
 -14  -3   1    7.02   12.83   1
 -14  -3   2   27.35   18.31   1
 -14  -3   2   16.08   13.79   1
 -14  -3   3   37.58   14.83   1
 -14  -3   4   -2.16   15.11   1
 -14  -3   4  -11.36   11.66   1
 -14  -3   5  272.25   18.81   1
 -14  -3   5  276.56   22.28   1
 -14  -3   6  224.10   17.37   1
 -14  -3   6  228.61   21.17   1
 -14  -3   7  -15.13   11.36   1
 -14  -3   7   37.70   17.07   1
 -14  -3   8   43.16   15.77   1
 -14  -3   8   29.38   13.98   1
 -14  -3  10   22.94   17.44   1
 -14  -3  10   -4.08   13.82   1
 -14  -3  11   22.09   12.41   1
 -14  -3  12    0.41   12.43   1
 -14  -3  12   38.19   17.92   1
 -14  -3  13   -3.28   11.58   1
 -14  -3  13   -5.90   12.93   1
 -14  -2  -7   71.91   20.52   1
 -14  -2  -7   64.64   14.79   1
 -14  -2  -6    0.05   13.16   1
 -14  -2  -6  -14.52   18.06   1
 -14  -2  -5  -12.11   13.22   1
 -14  -2  -4   21.16   15.00   1
 -14  -2  -4   -1.44   19.03   1
 -14  -2  -3  270.27   20.39   1
 -14  -2  -3  229.22   23.32   1
 -14  -2  -3  246.49   14.76   1
 -14  -2  -2  323.64   20.87   1
 -14  -2  -2  306.25   23.45   1
 -14  -2  -2  333.06   17.52   1
 -14  -2  -1   52.13   20.22   1
 -14  -2  -1   43.69   12.29   1
 -14  -2   0    5.52   13.30   1
 -14  -2   0   13.99    8.83   1
 -14  -2   1   13.76   19.14   1
 -14  -2   1   19.45   12.88   1
 -14  -2   2  207.94   22.50   1
 -14  -2   2  242.11   17.74   1
 -14  -2   3  320.77   20.78   1
 -14  -2   3  340.77   24.74   1
 -14  -2   4  390.06   20.54   1
 -14  -2   4  415.34   26.49   1
 -14  -2   5  317.91   23.54   1
 -14  -2   5  316.48   18.50   1
 -14  -2   6  378.69   22.57   1
 -14  -2   6  303.46   19.86   1
 -14  -2   7   66.26   17.09   1
 -14  -2   7   62.25   18.78   1
 -14  -2   8  176.62   19.67   1
 -14  -2   8  161.29   15.49   1
 -14  -2   9   11.29   15.19   1
 -14  -2  10   16.65   16.40   1
 -14  -2  11   40.45   17.68   1
 -14  -2  14   -3.84   14.11   1
 -14  -2  15  146.17   19.59   1
 -14  -1  -9   18.75   14.46   1
 -14  -1  -8   17.72   13.81   1
 -14  -1  -8   14.67   17.16   1
 -14  -1  -7   -2.04   14.56   1
 -14  -1  -7  -26.63   18.37   1
 -14  -1  -6  153.02   18.80   1
 -14  -1  -6  174.50   21.40   1
 -14  -1  -5  105.88   19.96   1
 -14  -1  -5  134.56   14.85   1
 -14  -1  -4   64.80   19.48   1
 -14  -1  -4   74.82   16.26   1
 -14  -1  -3   59.75   19.33   1
 -14  -1  -3    8.76   16.40   1
 -14  -1  -2  674.44   27.01   1
 -14  -1  -2  659.46   31.33   1
 -14  -1  -2  711.82   33.08   1
 -14  -1  -1   17.89   13.62   1
 -14  -1  -1    9.36   16.95   1
 -14  -1  -1   22.75   17.27   1
 -14  -1   0  125.22   18.80   1
 -14  -1   0  141.61   15.95   1
 -14  -1   0  106.71   16.11   1
 -14  -1   1  121.00   16.06   1
 -14  -1   1  129.50   15.48   1
 -14  -1   1  133.40   16.63   1
 -14  -1   2  120.12   16.88   1
 -14  -1   2   81.18   18.92   1
 -14  -1   3  -13.62   19.93   1
 -14  -1   3    5.95   15.32   1
 -14  -1   4   20.70   16.38   1
 -14  -1   7    1.23   14.70   1
 -14  -1   8   74.30   16.38   1
 -14  -1   9  -20.25   11.52   1
 -14  -1  10   31.47   15.71   1
 -14  -1  11  -14.29   16.25   1
 -14  -1  12   39.31   16.18   1
 -14  -1  13  143.04   19.14   1
 -14  -1  14   10.69   11.58   1
 -14  -1  15   43.82   15.76   1
 -14  -1  16   34.22   16.50   1
 -14   0  -8   14.14   15.72   1
 -14   0  -6  133.17   14.54   1
 -14   0  -6  115.13   18.46   1
 -14   0  -4  509.40   28.44   1
 -14   0  -4  534.07   27.73   1
 -14   0  -2  274.90   22.22   1
 -14   0  -2  271.92   23.09   1
 -14   0   0   24.60   17.96   1
 -14   0   0  -16.97   15.08   1
 -14   0   0   -4.71   18.53   1
 -14   0   2   14.59   16.58   1
 -14   0   4  399.60   24.79   1
 -14   0   4  402.00   24.46   1
 -14   0   6  172.66   18.66   1
 -14   0   8  365.96   22.96   1
 -14   0  10   -7.45   14.36   1
 -14   0  12    5.34   15.99   1
 -14   0  14  520.75   27.84   1
 -14   0  16    5.11   15.73   1
 -14   1  -9    9.24   12.77   1
 -14   1  -9   30.03   13.81   1
 -14   1  -8  -22.56   18.62   1
 -14   1  -8   -1.54   12.15   1
 -14   1  -7  -14.59   13.60   1
 -14   1  -7   -4.04   19.05   1
 -14   1  -6  205.35   21.78   1
 -14   1  -6  155.25   18.19   1
 -14   1  -5  100.40   13.03   1
 -14   1  -5  100.60   15.45   1
 -14   1  -4   64.96   15.96   1
 -14   1  -4   41.34   19.29   1
 -14   1  -3   21.62   18.41   1
 -14   1  -3   12.39   16.12   1
 -14   1  -2  612.07   32.16   1
 -14   1  -2  645.16   28.45   1
 -14   1  -1   12.96   17.93   1
 -14   1  -1   19.01   16.31   1
 -14   1   0  108.58   21.05   1
 -14   1   1  139.95   16.33   1
 -14   1   2  134.79   18.81   1
 -14   1   2   99.40   19.74   1
 -14   1   3   10.69   17.59   1
 -14   1   3   34.57   18.35   1
 -14   1   4   16.97   18.70   1
 -14   1   5  -19.89   18.02   1
 -14   1   5   -1.64   17.82   1
 -14   1   6   39.56   17.99   1
 -14   1   6   47.20   18.96   1
 -14   1   7   -7.45   16.76   1
 -14   1   7    6.05   18.01   1
 -14   1   8   93.90   12.60   1
 -14   1   8  110.25   19.53   1
 -14   1   9  -10.96   14.30   1
 -14   1  10   46.65   17.48   1
 -14   1  11   -5.52   12.36   1
 -14   1  11   -0.44   11.99   1
 -14   1  12   67.73   17.28   1
 -14   1  12   61.47   13.01   1
 -14   1  13  148.60   13.90   1
 -14   1  13  120.56   18.67   1
 -14   1  14   -8.64   11.52   1
 -14   1  14    8.64   15.52   1
 -14   1  15   42.12   11.03   1
 -14   1  15   54.61   16.26   1
 -14   1  16   11.63   15.48   1
 -14   2  -8   62.57   19.93   1
 -14   2  -8   59.29   12.47   1
 -14   2  -7   74.65   21.08   1
 -14   2  -6   23.43   15.39   1
 -14   2  -6    0.90    9.46   1
 -14   2  -5   49.56   20.28   1
 -14   2  -4    5.86   12.97   1
 -14   2  -4   -6.30   20.58   1
 -14   2  -3  240.56   18.92   1
 -14   2  -3  262.44   20.09   1
 -14   2  -2  339.66   25.80   1
 -14   2   0    5.90   18.52   1
 -14   2   1  -19.01   19.97   1
 -14   2   2  211.12   22.96   1
 -14   2   3  361.38   25.09   1
 -14   2   4  387.30   25.58   1
 -14   2   5  295.15   21.30   1
 -14   2   6  317.55   23.17   1
 -14   2   7   55.06   16.92   1
 -14   2   7   77.97   19.25   1
 -14   2   8  170.04   18.00   1
 -14   2   8  155.50   15.96   1
 -14   2   9  -13.91   13.28   1
 -14   2   9    4.62   17.46   1
 -14   2  10   23.14   11.64   1
 -14   2  10   58.83   16.57   1
 -14   2  11   30.25   12.54   1
 -14   2  11   59.91   18.73   1
 -14   2  12    5.02   17.25   1
 -14   2  12  -11.42   11.76   1
 -14   2  13    8.76   10.66   1
 -14   2  14    5.66   10.47   1
 -14   2  14    9.12   15.58   1
 -14   2  15  142.56   19.58   1
 -14   3  -6   40.45   10.05   1
 -14   3  -6   48.86   16.22   1
 -14   3  -5    3.84   10.23   1
 -14   3  -4   42.77   19.62   1
 -14   3  -3   -1.88   11.04   1
 -14   3  -3    0.66   18.99   1
 -14   3  -2   31.25   18.67   1
 -14   3  -1   -2.43   14.20   1
 -14   3   0    5.66   17.75   1
 -14   3   1   32.26   20.33   1
 -14   3   2   27.88   19.32   1
 -14   3   3   29.92   15.10   1
 -14   3   4  -31.81   17.82   1
 -14   3   5  280.90   22.46   1
 -14   3   6  233.48   19.25   1
 -14   3   7   -1.96   15.93   1
 -14   3   9   -1.35   11.46   1
 -14   3  10    2.69   13.19   1
 -14   3  11    5.62   12.04   1
 -14   3  12   10.69   12.10   1
 -14   4  -4  -11.22   19.70   1
 -14   4  -3   16.16   20.74   1
 -14   4  -2   79.03   22.23   1
 -14   4  -1   18.75   15.33   1
 -14   4   0  107.12   21.74   1
 -14   4   1  -14.14   14.36   1
 -14   4   2  -14.98   19.35   1
 -14   4   3  -12.96   19.44   1
 -14   4   4   29.05   15.85   1
 -14   4   5  121.88   15.90   1
 -14   4   6    2.92   13.68   1
 -14   4   7  -36.24   17.34   1
 -14   4   8   -5.29   15.23   1
 -14   4   9   13.47   14.53   1
 -14   4  10    9.30   13.42   1
 -13  -4  -5   -2.37   11.27   1
 -13  -4  -3   22.56    9.50   1
 -13  -4  -2   23.62    9.91   1
 -13  -4  -1    1.04   10.40   1
 -13  -4  -1   -8.18   18.08   1
 -13  -4   0   18.40   18.19   1
 -13  -4   0   11.97   11.90   1
 -13  -4   1    5.43   17.57   1
 -13  -4   1    0.55   11.97   1
 -13  -4   2   17.56   14.16   1
 -13  -4   3   19.62   15.33   1
 -13  -4   3   10.50   16.07   1
 -13  -4   4    2.43   14.16   1
 -13  -4   4    3.69   15.13   1
 -13  -4   5   73.10   17.78   1
 -13  -4   5   11.56   13.67   1
 -13  -4   6   15.44   14.70   1
 -13  -4   6   43.56   17.42   1
 -13  -4   7   14.29   10.81   1
 -13  -4   7   10.05   17.69   1
 -13  -4   8   29.81   17.80   1
 -13  -4   8    6.30   12.50   1
 -13  -4   9   12.74   11.92   1
 -13  -4   9   -1.21   18.15   1
 -13  -4  10    9.80   10.27   1
 -13  -4  10   14.75   18.59   1
 -13  -4  11   60.06   19.68   1
 -13  -3  -7  234.70   16.85   1
 -13  -3  -6   26.21   13.62   1
 -13  -3  -5   38.81   18.69   1
 -13  -3  -5  -10.37   13.01   1
 -13  -3  -4   39.56   19.00   1
 -13  -3  -4   41.73    7.75   1
 -13  -3  -4   29.59   12.08   1
 -13  -3  -3   11.76    8.71   1
 -13  -3  -3  -10.43   13.89   1
 -13  -3  -2   24.30   10.25   1
 -13  -3  -2   15.92   18.11   1
 -13  -3  -1  229.52   15.45   1
 -13  -3  -1  215.50   22.90   1
 -13  -3   0   42.12   17.52   1
 -13  -3   0   66.10   12.52   1
 -13  -3   1   19.01   16.04   1
 -13  -3   2  -23.43   18.10   1
 -13  -3   2   10.63   13.43   1
 -13  -3   3  114.92   19.08   1
 -13  -3   3  116.42   16.83   1
 -13  -3   4   42.51   17.08   1
 -13  -3   4   64.48   16.06   1
 -13  -3   5  771.73   33.89   1
 -13  -3   5  743.11   32.71   1
 -13  -3   6  -16.08   12.19   1
 -13  -3   6   12.53   12.32   1
 -13  -3   7   13.18   17.79   1
 -13  -3   7   14.90   13.66   1
 -13  -3   8   28.94   18.61   1
 -13  -3   9   24.80   14.04   1
 -13  -3   9   13.99   17.80   1
 -13  -3  10   -7.62   12.25   1
 -13  -3  10   -6.15   17.76   1
 -13  -3  11   20.61   18.89   1
 -13  -3  11    3.31   12.19   1
 -13  -3  12   22.28   19.64   1
 -13  -3  12   -1.77   11.46   1
 -13  -3  13   14.52   18.75   1
 -13  -3  13    2.72   10.86   1
 -13  -3  14   14.67   18.15   1
 -13  -2  -9  142.32   14.32   1
 -13  -2  -8   -5.06   12.24   1
 -13  -2  -7   44.76   13.92   1
 -13  -2  -6   14.14   13.76   1
 -13  -2  -6   -5.71   12.91   1
 -13  -2  -5   10.69   18.12   1
 -13  -2  -4   15.44   14.54   1
 -13  -2  -4    5.38    7.75   1
 -13  -2  -4  -19.18   19.18   1
 -13  -2  -3   55.35   15.03   1
 -13  -2  -3   41.34    9.90   1
 -13  -2  -3   71.06   15.17   1
 -13  -2  -2  816.82   29.72   1
 -13  -2  -2  809.40   36.99   1
 -13  -2  -1  226.50   15.35   1
 -13  -2  -1  223.20   23.31   1
 -13  -2   0   -3.50   12.75   1
 -13  -2   0   12.39   11.62   1
 -13  -2   1  -16.65   19.09   1
 -13  -2   1   12.46   12.78   1
 -13  -2   2   45.16   10.62   1
 -13  -2   2   38.94   18.60   1
 -13  -2   3   -0.14   14.17   1
 -13  -2   3   19.71   13.85   1
 -13  -2   4  358.34   22.34   1
 -13  -2   4  402.40   25.68   1
 -13  -2   5  393.23   21.02   1
 -13  -2   5  392.83   22.59   1
 -13  -2   6   85.56   18.87   1
 -13  -2   6  125.22   17.68   1
 -13  -2   7   57.15   17.99   1
 -13  -2   7   53.14   12.68   1
 -13  -2   8  -16.08   12.59   1
 -13  -2   8   10.82   16.32   1
 -13  -2   9   28.73   16.72   1
 -13  -2  10   -0.76   16.16   1
 -13  -2  11  -13.32   16.57   1
 -13  -2  12   19.89   16.59   1
 -13  -2  13   88.55   18.07   1
 -13  -2  14   26.94   12.98   1
 -13  -2  15  138.77   20.73   1
 -13  -1 -10   -3.42   13.62   1
 -13  -1  -9   33.76   14.18   1
 -13  -1  -8   32.95   16.99   1
 -13  -1  -8   42.12   13.24   1
 -13  -1  -7   56.25   14.85   1
 -13  -1  -7   12.89   16.73   1
 -13  -1  -6  248.38   22.38   1
 -13  -1  -6  272.91   17.18   1
 -13  -1  -5   28.73   15.54   1
 -13  -1  -5   20.07   17.29   1
 -13  -1  -4    6.15   15.38   1
 -13  -1  -4   -2.92   18.71   1
 -13  -1  -3  446.90   19.87   1
 -13  -1  -3  421.89   22.18   1
 -13  -1  -3  426.01   27.24   1
 -13  -1  -2  451.56   21.25   1
 -13  -1  -2  417.38   26.97   1
 -13  -1  -2  448.59   24.99   1
 -13  -1  -1   87.05   18.10   1
 -13  -1  -1  104.24   14.09   1
 -13  -1  -1  106.50   20.23   1
 -13  -1   0   21.16   18.12   1
 -13  -1   0   18.32   19.43   1
 -13  -1   1   92.74   20.42   1
 -13  -1   1  114.28   12.61   1
 -13  -1   2  200.51   16.14   1
 -13  -1   2  170.82   21.96   1
 -13  -1   3   63.20   19.56   1
 -13  -1   3   55.35   14.73   1
 -13  -1   4  109.83   17.61   1
 -13  -1   5   20.52   15.86   1
 -13  -1   6  111.30   17.09   1
 -13  -1   7  272.58   21.46   1
 -13  -1   8   75.86   15.50   1
 -13  -1   9   11.02   15.94   1
 -13  -1  10   91.58   16.65   1
 -13  -1  11  148.11   18.26   1
 -13  -1  12    3.53   15.27   1
 -13  -1  13   73.44   16.80   1
 -13  -1  15    1.77   15.96   1
 -13  -1  16   11.09   16.78   1
 -13   0 -10   30.58   14.93   1
 -13   0  -8   83.36   17.16   1
 -13   0  -8   65.93   16.73   1
 -13   0  -6  396.81   21.91   1
 -13   0  -6  407.64   24.63   1
 -13   0  -4  184.69   20.66   1
 -13   0  -4  178.49   19.51   1
 -13   0  -2   33.76   17.78   1
 -13   0   0  125.66   20.63   1
 -13   0   0  136.66   13.33   1
 -13   0   0  157.50   19.58   1
 -13   0   2  160.78   18.01   1
 -13   0   2  157.25   19.06   1
 -13   0   4  125.89   18.18   1
 -13   0   4  166.15   18.30   1
 -13   0   6  523.95   27.01   1
 -13   0   8  105.88   14.61   1
 -13   0  10  157.50   17.32   1
 -13   0  14   43.82   12.31   1
 -13   0  16    9.00   15.90   1
 -13   1 -10   -6.15   15.33   1
 -13   1  -9   59.44   18.20   1
 -13   1  -8   30.36   14.00   1
 -13   1  -8   43.16   18.66   1
 -13   1  -7   35.05   13.38   1
 -13   1  -7   45.83   18.69   1
 -13   1  -6  239.01   19.17   1
 -13   1  -6  265.36   22.15   1
 -13   1  -5   -0.83   14.01   1
 -13   1  -5    1.77   16.89   1
 -13   1  -4   13.18   13.65   1
 -13   1  -4  -12.46   18.64   1
 -13   1  -3  451.99   27.21   1
 -13   1  -3  428.49   21.53   1
 -13   1  -2  451.56   25.07   1
 -13   1  -2  477.42   26.66   1
 -13   1  -1  119.25   21.40   1
 -13   1   0   11.90   17.87   1
 -13   1   1  104.86   19.87   1
 -13   1   2  175.56   19.61   1
 -13   1   2  209.09   20.53   1
 -13   1   3   68.72   18.57   1
 -13   1   3   61.15   13.14   1
 -13   1   4   93.32   13.91   1
 -13   1   4   71.91   17.47   1
 -13   1   5   30.80   17.20   1
 -13   1   5    9.67   16.11   1
 -13   1   6  116.42   16.62   1
 -13   1   7  289.34   22.11   1
 -13   1   7  274.90   17.24   1
 -13   1   8   74.82   17.99   1
 -13   1   8   60.53   16.18   1
 -13   1   9   18.15   14.06   1
 -13   1   9    5.43   16.03   1
 -13   1  10  106.09   14.83   1
 -13   1  10  102.01   19.59   1
 -13   1  11  129.28   13.87   1
 -13   1  11  187.96   20.02   1
 -13   1  12    6.10   10.67   1
 -13   1  12   -5.43   14.07   1
 -13   1  13   69.89   12.04   1
 -13   1  13   48.58   12.82   1
 -13   1  14   -5.62   14.65   1
 -13   1  14   -7.45   10.76   1
 -13   1  15    7.51    9.92   1
 -13   1  15   -4.58   16.14   1
 -13   1  16  -27.04   16.54   1
 -13   1  16    7.78    9.32   1
 -13   2  -9  147.14   13.10   1
 -13   2  -8   -5.02   14.11   1
 -13   2  -8    7.78   11.38   1
 -13   2  -7   49.70   20.30   1
 -13   2  -6    3.39   10.27   1
 -13   2  -6   16.40   18.87   1
 -13   2  -5   -6.15   19.49   1
 -13   2  -4   -1.02   20.42   1
 -13   2  -4   -6.15   11.80   1
 -13   2  -3   61.31   14.25   1
 -13   2  -3   48.44   18.24   1
 -13   2  -2  824.26   34.45   1
 -13   2  -1  233.48   24.45   1
 -13   2   0   -1.80   19.30   1
 -13   2   1   -1.49   19.03   1
 -13   2   2   56.10   19.77   1
 -13   2   3  -15.44   19.34   1
 -13   2   4  373.65   25.52   1
 -13   2   5  357.59   21.18   1
 -13   2   6   74.65   18.32   1
 -13   2   7   37.21   15.98   1
 -13   2   7   50.27   18.58   1
 -13   2   8   19.62   14.88   1
 -13   2   8  -25.40   17.64   1
 -13   2   9   34.46   16.20   1
 -13   2   9   14.36   14.02   1
 -13   2  10   -7.67   12.35   1
 -13   2  11    9.67   12.19   1
 -13   2  11   -5.57   17.37   1
 -13   2  12   -8.94   10.82   1
 -13   2  12   11.83   11.56   1
 -13   2  13   56.85   13.12   1
 -13   2  13   69.06   11.63   1
 -13   2  14   30.03    9.75   1
 -13   2  14    6.00   11.37   1
 -13   2  15  148.84   18.30   1
 -13   3  -8   17.31   20.05   1
 -13   3  -7  225.60   25.83   1
 -13   3  -7  219.93   13.64   1
 -13   3  -6    7.84   21.28   1
 -13   3  -6    1.99    8.97   1
 -13   3  -5    7.67    9.64   1
 -13   3  -5   17.22   19.59   1
 -13   3  -4   49.14   11.08   1
 -13   3  -4   12.96   19.51   1
 -13   3  -3   -6.20   18.38   1
 -13   3  -2   -2.40   20.12   1
 -13   3  -1  255.68   24.62   1
 -13   3   0  111.30   21.31   1
 -13   3   1   22.09   20.21   1
 -13   3   2  -10.05   16.61   1
 -13   3   3   87.98   20.26   1
 -13   3   4   33.52   13.90   1
 -13   3   5  728.46   33.47   1
 -13   3   6  -27.98   17.03   1
 -13   3   8   32.15   14.86   1
 -13   3   9    1.25   13.37   1
 -13   3  10   12.89   13.14   1
 -13   3  11   39.69   12.22   1
 -13   3  12    7.29   10.58   1
 -13   4  -4   28.84    9.13   1
 -13   4  -4   54.76   21.46   1
 -13   4  -3   29.70   20.16   1
 -13   4  -2   29.48   20.20   1
 -13   4  -1   10.69   21.06   1
 -13   4   0    9.67   13.87   1
 -13   4   2    8.24   18.08   1
 -13   4   3   -4.20   14.43   1
 -13   4   4   26.94   17.85   1
 -13   4   5   40.45   18.44   1
 -13   4   6   26.73   15.20   1
 -13   4   7  -14.06   15.60   1
 -13   4   8   23.04   15.17   1
 -13   4   9   28.62   14.77   1
 -13   4  10   -3.42   13.17   1
 -13   5   3   28.52   19.86   1
 -12  -5   0   29.59   13.49   1
 -12  -5   1   37.82   15.38   1
 -12  -5   3   20.61   15.71   1
 -12  -5   4   10.11   14.76   1
 -12  -5   5   26.21   17.00   1
 -12  -5   6  -15.21   15.29   1
 -12  -4  -6   49.84   12.14   1
 -12  -4  -4  117.07    9.09   1
 -12  -4  -3   32.83    8.71   1
 -12  -4  -1  -19.80   17.71   1
 -12  -4  -1   21.44   11.39   1
 -12  -4   0   13.54   12.59   1
 -12  -4   0   -7.67   16.34   1
 -12  -4   1   14.44   13.45   1
 -12  -4   1   -7.29   14.74   1
 -12  -4   2   35.28   14.85   1
 -12  -4   3    0.24   14.81   1
 -12  -4   3   27.77   15.49   1
 -12  -4   4   45.43   12.40   1
 -12  -4   5    4.24   14.17   1
 -12  -4   5    5.43   16.50   1
 -12  -4   6   40.96   13.57   1
 -12  -4   7    3.72   12.62   1
 -12  -4   7  -32.60   17.82   1
 -12  -4   8    8.88   11.74   1
 -12  -4   8    8.58   18.34   1
 -12  -4   9   40.20   19.02   1
 -12  -4  10   51.12   17.88   1
 -12  -4  11  114.28   16.89   1
 -12  -3  -8   17.47   10.37   1
 -12  -3  -6   56.10   12.88   1
 -12  -3  -5   65.93    6.17   1
 -12  -3  -5   57.91   13.39   1
 -12  -3  -4  148.84    9.76   1
 -12  -3  -4  144.24   20.90   1
 -12  -3  -3   22.56    7.98   1
 -12  -3  -3  -17.81   19.07   1
 -12  -3  -2  -29.59   17.08   1
 -12  -3  -2    2.69    9.09   1
 -12  -3  -1   85.01   19.36   1
 -12  -3  -1   67.73   12.02   1
 -12  -3   0   -3.84   16.93   1
 -12  -3   1   -2.56   16.86   1
 -12  -3   1    9.42   11.60   1
 -12  -3   2    3.88   12.33   1
 -12  -3   2   -8.94   14.11   1
 -12  -3   3  -10.30   17.78   1
 -12  -3   3  -21.16   15.64   1
 -12  -3   4  189.06   19.25   1
 -12  -3   4  158.51   19.89   1
 -12  -3   5  287.64   20.69   1
 -12  -3   5  266.67   21.88   1
 -12  -3   6   11.22   15.14   1
 -12  -3   6   18.75   15.85   1
 -12  -3   7   67.73   15.80   1
 -12  -3   7  113.42   18.74   1
 -12  -3   8   -3.10   13.16   1
 -12  -3   8   11.90   17.94   1
 -12  -3   9   60.06   18.29   1
 -12  -3  10   -1.61   11.13   1
 -12  -3  10   11.97   17.78   1
 -12  -3  11   17.98   11.11   1
 -12  -3  11   45.43   17.39   1
 -12  -3  12   37.70   18.30   1
 -12  -3  12   -5.43   10.48   1
 -12  -3  13   46.92   18.91   1
 -12  -3  13   35.40   10.47   1
 -12  -3  14    9.42   13.81   1
 -12  -2 -10   55.80   10.61   1
 -12  -2  -9    4.93   10.39   1
 -12  -2  -8   -8.29   11.75   1
 -12  -2  -7   37.70   14.24   1
 -12  -2  -7   30.91   12.45   1
 -12  -2  -6  -22.00   19.51   1
 -12  -2  -6    3.17   12.35   1
 -12  -2  -5  132.02   20.91   1
 -12  -2  -5  176.36   16.73   1
 -12  -2  -4   -4.97   16.90   1
 -12  -2  -4    7.08    7.39   1
 -12  -2  -4   16.65   13.38   1
 -12  -2  -3  422.71   18.09   1
 -12  -2  -3  396.41   20.31   1
 -12  -2  -3  384.55   26.28   1
 -12  -2  -2   70.06   11.05   1
 -12  -2  -2   53.14   19.83   1
 -12  -2  -1   13.69   10.95   1
 -12  -2  -1    7.13   18.26   1
 -12  -2   0  352.69   21.78   1
 -12  -2   0  394.82   18.28   1
 -12  -2   1   48.02   18.85   1
 -12  -2   2   97.22   11.63   1
 -12  -2   2   93.70   19.36   1
 -12  -2   3  346.70   21.23   1
 -12  -2   3  342.62   20.36   1
 -12  -2   4  264.06   20.15   1
 -12  -2   4  308.70   22.84   1
 -12  -2   5  113.64   18.34   1
 -12  -2   5  108.78   18.57   1
 -12  -2   6  296.53   22.39   1
 -12  -2   6  326.16   22.39   1
 -12  -2   7  164.35   18.72   1
 -12  -2   7  137.36   17.11   1
 -12  -2   8  180.36   16.65   1
 -12  -2   9  118.37   17.84   1
 -12  -2  10  265.69   21.84   1
 -12  -2  11  234.09   20.81   1
 -12  -2  12  161.04   15.99   1
 -12  -2  13    9.36   16.46   1
 -12  -2  14   33.87   17.46   1
 -12  -2  15   20.43   17.45   1
 -12  -1 -11   13.18   12.78   1
 -12  -1 -10  -12.11   13.43   1
 -12  -1  -9   44.89   13.27   1
 -12  -1  -8   -5.38   14.66   1
 -12  -1  -7   16.32   15.35   1
 -12  -1  -7   18.15   13.97   1
 -12  -1  -6  -17.47   12.96   1
 -12  -1  -6   30.69   14.96   1
 -12  -1  -5  121.22   15.85   1
 -12  -1  -5  142.09   16.21   1
 -12  -1  -4  157.75   17.08   1
 -12  -1  -4  161.54   18.56   1
 -12  -1  -3  -10.63   18.39   1
 -12  -1  -3   14.52    9.98   1
 -12  -1  -3   18.06   16.66   1
 -12  -1  -2  256.64   20.19   1
 -12  -1  -2  261.47   22.31   1
 -12  -1  -2  250.91   16.16   1
 -12  -1  -1  193.49   19.47   1
 -12  -1  -1  180.90   15.33   1
 -12  -1  -1  180.63   21.24   1
 -12  -1   0   24.70   18.89   1
 -12  -1   0   35.40   11.66   1
 -12  -1   1  273.57   22.16   1
 -12  -1   1  249.01   17.99   1
 -12  -1   2    4.93   14.96   1
 -12  -1   2  -31.47   17.50   1
 -12  -1   3   24.01   15.48   1
 -12  -1   4  702.25   27.56   1
 -12  -1   5  110.67   15.57   1
 -12  -1   6  148.35   14.13   1
 -12  -1   7   11.90   14.90   1
 -12  -1   9   10.50   15.42   1
 -12  -1  10   -4.58   14.04   1
 -12  -1  11   -8.29   13.71   1
 -12  -1  12    3.84   14.82   1
 -12  -1  13   50.55   15.50   1
 -12  -1  15  -16.16   15.36   1
 -12  -1  16   22.56   15.77   1
 -12   0  -8   -1.66   14.22   1
 -12   0  -8  -12.74   11.71   1
 -12   0  -6    6.66   16.82   1
 -12   0  -6   18.84   15.54   1
 -12   0  -4  101.40   15.51   1
 -12   0  -4  118.59   15.03   1
 -12   0  -2   15.13   12.29   1
 -12   0  -2   14.36   12.05   1
 -12   0   0   21.90   12.54   1
 -12   0   0   51.27   16.75   1
 -12   0   0   46.10   15.07   1
 -12   0   2  260.82   20.35   1
 -12   0   2  301.37   20.48   1
 -12   0   4  215.50   15.56   1
 -12   0   6   15.68   16.32   1
 -12   0   8  432.64   22.05   1
 -12   0  10   50.41   12.92   1
 -12   0  12   85.93   16.87   1
 -12   0  14   23.04   14.50   1
 -12   0  16   -5.43   11.14   1
 -12   1 -10   26.21   17.41   1
 -12   1  -9   57.76   18.39   1
 -12   1  -8    2.28   13.11   1
 -12   1  -7   17.98   13.31   1
 -12   1  -7   21.07   16.43   1
 -12   1  -6   27.04   14.35   1
 -12   1  -6    9.12   12.99   1
 -12   1  -5  139.71   16.78   1
 -12   1  -5  180.36   20.95   1
 -12   1  -4  210.54   21.76   1
 -12   1  -4  191.55   17.99   1
 -12   1  -3   21.44   15.74   1
 -12   1  -3   19.98   16.00   1
 -12   1  -2  242.42   20.55   1
 -12   1  -2  261.15   22.62   1
 -12   1  -1  194.60   21.20   1
 -12   1   0   43.96   13.79   1
 -12   1   1  269.29   21.66   1
 -12   1   2   24.60   11.90   1
 -12   1   3   20.07   16.76   1
 -12   1   3   41.60   17.16   1
 -12   1   4  736.58   30.40   1
 -12   1   4  676.52   30.69   1
 -12   1   5  115.78   18.08   1
 -12   1   5  144.72   18.53   1
 -12   1   6  167.70   18.13   1
 -12   1   6  190.44   16.01   1
 -12   1   7   10.82   12.11   1
 -12   1   7    2.40   15.00   1
 -12   1   8   10.56   14.17   1
 -12   1   8   31.47   15.82   1
 -12   1   9   13.32   12.56   1
 -12   1  10   17.56   11.98   1
 -12   1  10    4.54   12.14   1
 -12   1  11   13.40   11.64   1
 -12   1  11   12.96   16.34   1
 -12   1  12   -0.48   15.99   1
 -12   1  12   -3.31   10.63   1
 -12   1  13   23.81   10.54   1
 -12   1  13   14.90   16.68   1
 -12   1  14   58.37   16.66   1
 -12   1  14   42.25    9.62   1
 -12   1  15   -5.71   14.01   1
 -12   1  15   -4.00    9.32   1
 -12   1  16    8.29   15.32   1
 -12   1  16    3.65    8.98   1
 -12   2  -9    3.03   10.61   1
 -12   2  -9    3.03   13.61   1
 -12   2  -8    7.34   19.35   1
 -12   2  -8    1.30    9.53   1
 -12   2  -7   22.00   14.16   1
 -12   2  -7   14.98   10.60   1
 -12   2  -6   18.40   10.98   1
 -12   2  -6   51.41   19.93   1
 -12   2  -5  165.89   13.91   1
 -12   2  -5  168.48   21.29   1
 -12   2  -4   -8.24   20.03   1
 -12   2  -4   10.24   12.16   1
 -12   2  -3  426.42   27.67   1
 -12   2  -3  427.25   19.43   1
 -12   2  -2   37.58   20.11   1
 -12   2  -1   20.79   14.96   1
 -12   2   0  380.64   25.36   1
 -12   2   1   61.78   18.86   1
 -12   2   2  100.00   19.80   1
 -12   2   3  323.28   23.73   1
 -12   2   4  297.91   20.37   1
 -12   2   5  122.32   17.70   1
 -12   2   6  315.06   22.01   1
 -12   2   7   91.39   19.69   1
 -12   2   7  112.36   13.57   1
 -12   2   8  153.26   20.55   1
 -12   2   8  177.16   17.04   1
 -12   2   9   78.32   14.87   1
 -12   2   9   98.01   14.65   1
 -12   2  10  290.36   17.38   1
 -12   2  10  313.64   23.02   1
 -12   2  11  215.50   14.97   1
 -12   2  11  260.18   19.68   1
 -12   2  12  161.04   17.51   1
 -12   2  12  175.56   13.78   1
 -12   2  13   -0.32   14.83   1
 -12   2  14   18.84    8.59   1
 -12   3  -8    0.03   14.45   1
 -12   3  -7  103.43   19.73   1
 -12   3  -7   67.90    9.06   1
 -12   3  -6   32.38    8.76   1
 -12   3  -6   49.56   21.12   1
 -12   3  -5   54.91   10.37   1
 -12   3  -4  164.10   13.58   1
 -12   3  -4  160.78   22.82   1
 -12   3  -3   19.18   20.32   1
 -12   3  -2    7.73   20.91   1
 -12   3  -1   56.25   19.05   1
 -12   3   0    6.81   14.20   1
 -12   3   1  -18.75   20.09   1
 -12   3   2  -12.18   19.82   1
 -12   3   3   19.98   18.06   1
 -12   3   4  189.89   22.05   1
 -12   3   5  276.22   22.27   1
 -12   3   6    2.53   15.23   1
 -12   3   7   58.68   15.32   1
 -12   3   8    2.62   14.00   1
 -12   3   9   38.07   13.20   1
 -12   3  10  -19.01   12.64   1
 -12   3  11   36.72   11.03   1
 -12   3  12   15.68    9.03   1
 -12   3  13   33.99    8.05   1
 -12   4  -6   58.83   21.78   1
 -12   4  -5   30.58   16.48   1
 -12   4  -4  114.28   18.17   1
 -12   4  -4  122.99   10.87   1
 -12   4  -3   24.40   21.44   1
 -12   4  -1   -3.53   19.03   1
 -12   4   0   19.98   19.76   1
 -12   4   1   -0.05   18.83   1
 -12   4   2   45.83   15.84   1
 -12   4   3    5.29   18.40   1
 -12   4   5    6.05   17.86   1
 -12   4   6   32.15   15.54   1
 -12   4   7    5.43   15.05   1
 -12   4   8    8.58   12.83   1
 -12   4   9   28.30   12.98   1
 -12   4  10   20.70   11.65   1
 -12   5  -1   -2.89   14.69   1
 -12   5   0   -8.12   20.23   1
 -12   5   1   46.38   20.29   1
 -12   5   2   27.35   19.87   1
 -12   5   3   -4.08   19.35   1
 -12   5   4    7.51   17.86   1
 -12   5   5  -20.52   16.31   1
 -12   5   6   25.10   17.03   1
 -11  -5  -2   71.23   12.32   1
 -11  -5  -1  -23.04   11.04   1
 -11  -5   0   12.39   13.38   1
 -11  -5   1   24.90   14.57   1
 -11  -5   3   11.76   15.78   1
 -11  -5   4  -10.50   11.66   1
 -11  -5   5   19.36   17.07   1
 -11  -5   6  -13.84   17.93   1
 -11  -5   7   16.16   18.81   1
 -11  -4  -6   -5.66   10.81   1
 -11  -4  -4    9.86    7.03   1
 -11  -4  -2   -5.11    9.81   1
 -11  -4   0   44.89   16.62   1
 -11  -4   0   43.16   10.12   1
 -11  -4   1   85.01   18.44   1
 -11  -4   1   78.15   14.32   1
 -11  -4   2  -12.74   16.07   1
 -11  -4   2    4.41   14.20   1
 -11  -4   3  106.71   17.56   1
 -11  -4   3   76.39   12.41   1
 -11  -4   4    1.56   11.35   1
 -11  -4   4   -0.77   13.71   1
 -11  -4   5   96.43   17.87   1
 -11  -4   5   63.20   14.95   1
 -11  -4   6   -0.08   11.49   1
 -11  -4   6    6.45   17.07   1
 -11  -4   7    1.12   15.09   1
 -11  -4   7  -10.24   12.03   1
 -11  -4   8    3.50   14.06   1
 -11  -4   8  -11.42   10.95   1
 -11  -4   9   -7.34    9.76   1
 -11  -4   9   20.52   18.94   1
 -11  -4  10   -5.81    9.35   1
 -11  -4  10    1.72   18.92   1
 -11  -4  12    9.86   17.21   1
 -11  -3  -9   48.86    9.09   1
 -11  -3  -8    0.86    9.41   1
 -11  -3  -7   21.16   10.30   1
 -11  -3  -6    3.24   11.12   1
 -11  -3  -5   12.04   12.15   1
 -11  -3  -5    5.02    4.30   1
 -11  -3  -4    3.06    6.47   1
 -11  -3  -4   18.84   18.14   1
 -11  -3  -3    2.22    7.90   1
 -11  -3  -3   -5.66   13.71   1
 -11  -3  -2   35.64   18.87   1
 -11  -3  -2   13.03    9.82   1
 -11  -3  -1   74.82   19.03   1
 -11  -3  -1   83.54   12.06   1
 -11  -3   0   61.31   12.84   1
 -11  -3   0   26.73   12.82   1
 -11  -3   1  591.46   26.27   1
 -11  -3   1  624.00   29.98   1
 -11  -3   2  500.42   25.50   1
 -11  -3   2  504.90   26.96   1
 -11  -3   3 1921.07   63.12   1
 -11  -3   3 1757.29   60.36   1
 -11  -3   4   -0.15   15.94   1
 -11  -3   4   -9.49   11.77   1
 -11  -3   5   13.76   14.25   1
 -11  -3   5   37.21   16.47   1
 -11  -3   6   41.73   14.21   1
 -11  -3   6   70.39   17.62   1
 -11  -3   7   71.06   15.34   1
 -11  -3   7   82.63   14.18   1
 -11  -3   8  -11.36   12.27   1
 -11  -3   8  -16.65   13.06   1
 -11  -3   9   43.30   13.95   1
 -11  -3   9   40.32   11.30   1
 -11  -3  10   21.62   10.88   1
 -11  -3  10   -3.42   16.98   1
 -11  -3  11    6.50   10.15   1
 -11  -3  11   11.02   17.46   1
 -11  -3  12   12.89   17.59   1
 -11  -3  12   37.33   10.39   1
 -11  -3  13   26.42   18.61   1
 -11  -3  13   11.22    8.91   1
 -11  -3  14   -6.50   17.95   1
 -11  -2 -10    4.75    9.20   1
 -11  -2  -8   -0.48   10.65   1
 -11  -2  -7   68.72   12.43   1
 -11  -2  -6   47.89   12.59   1
 -11  -2  -6   39.06   18.62   1
 -11  -2  -5   25.20   13.05   1
 -11  -2  -5   29.81   13.54   1
 -11  -2  -4  168.74   21.82   1
 -11  -2  -4  196.84   16.84   1
 -11  -2  -4  170.30   10.44   1
 -11  -2  -3  161.29   11.68   1
 -11  -2  -3  171.35   21.21   1
 -11  -2  -2   18.75   17.58   1
 -11  -2  -2   21.16    9.48   1
 -11  -2  -1   89.87   15.17   1
 -11  -2  -1   79.74   11.97   1
 -11  -2   0   91.39   12.81   1
 -11  -2   0   99.20   19.32   1
 -11  -2   1   -4.20   17.96   1
 -11  -2   1   45.83   13.27   1
 -11  -2   2    9.36   13.16   1
 -11  -2   2  -19.27   17.38   1
 -11  -2   3   65.29   15.19   1
 -11  -2   3   55.50   13.26   1
 -11  -2   4 1513.99   52.14   1
 -11  -2   4 1410.75   50.33   1
 -11  -2   5   50.55   16.50   1
 -11  -2   5   40.58   16.56   1
 -11  -2   6  -12.18   11.80   1
 -11  -2   6    2.59   15.26   1
 -11  -2   7   53.00   16.31   1
 -11  -2   8  215.80   20.86   1
 -11  -2   9  174.24   19.01   1
 -11  -2  10   52.85   17.74   1
 -11  -2  11   22.47   17.54   1
 -11  -2  12   -4.62   16.51   1
 -11  -2  13   28.41   14.82   1
 -11  -2  14  -10.05   17.50   1
 -11  -2  15   33.06   16.44   1
 -11  -2  16    6.15   15.92   1
 -11  -1 -11   25.50   10.71   1
 -11  -1 -10   -5.48   11.28   1
 -11  -1  -9  101.40   12.49   1
 -11  -1  -8   70.90   13.14   1
 -11  -1  -8   59.60   19.30   1
 -11  -1  -7  273.90   18.54   1
 -11  -1  -7  278.89   23.38   1
 -11  -1  -6   85.01   15.12   1
 -11  -1  -6   84.46   18.93   1
 -11  -1  -5  689.59   32.56   1
 -11  -1  -5  704.37   29.72   1
 -11  -1  -4 1671.99   55.61   1
 -11  -1  -4 1723.91   59.79   1
 -11  -1  -3  -11.29   13.51   1
 -11  -1  -3   13.18   10.60   1
 -11  -1  -3   35.40   16.18   1
 -11  -1  -2  393.63   24.20   1
 -11  -1  -2  338.19   16.18   1
 -11  -1  -2  348.57   19.42   1
 -11  -1  -1   24.30   17.55   1
 -11  -1  -1   62.57   16.29   1
 -11  -1   0  194.04   15.32   1
 -11  -1   0  212.58   20.70   1
 -11  -1   1   66.75   13.24   1
 -11  -1   1   75.34   13.71   1
 -11  -1   2    3.57   13.57   1
 -11  -1   2   -5.29   17.57   1
 -11  -1   3  487.53   24.29   1
 -11  -1   4   31.70   15.31   1
 -11  -1   5  105.68   14.80   1
 -11  -1   6   14.67   14.94   1
 -11  -1   7  176.89   17.56   1
 -11  -1   8   27.77   13.91   1
 -11  -1   9   15.13   10.97   1
 -11  -1  10  229.52   19.09   1
 -11  -1  11  151.04   16.96   1
 -11  -1  12  193.49   15.58   1
 -11  -1  13  268.96   20.99   1
 -11  -1  14  100.40   17.03   1
 -11  -1  15   26.32   15.39   1
 -11  -1  16   24.30   14.49   1
 -11  -1  17    1.35   15.13   1
 -11  -1  17   -6.45   15.04   1
 -11   0 -12   39.31   14.67   1
 -11   0 -10  173.45   16.59   1
 -11   0  -8   85.56   17.39   1
 -11   0  -8   48.16   14.99   1
 -11   0  -6 2120.60   69.07   1
 -11   0  -6 2146.47   71.35   1
 -11   0  -4 1209.65   43.13   1
 -11   0  -4 1117.56   40.12   1
 -11   0  -2  757.35   31.92   1
 -11   0  -2  741.47   31.04   1
 -11   0   0   70.90   16.50   1
 -11   0   0   33.18   14.28   1
 -11   0   0   47.47   16.54   1
 -11   0   2  600.74   27.45   1
 -11   0   2  579.85   26.97   1
 -11   0   4  103.84   12.43   1
 -11   0   6  166.93   18.86   1
 -11   0   8   12.60   15.41   1
 -11   0  10  377.14   20.59   1
 -11   0  12  110.04   16.57   1
 -11   0  14   69.89   16.39   1
 -11   0  16    3.88   14.81   1
 -11   1 -10   17.72   13.56   1
 -11   1  -9   96.24   14.32   1
 -11   1  -9   82.08   13.59   1
 -11   1  -8   67.08   17.04   1
 -11   1  -8   49.98   12.73   1
 -11   1  -7  261.47   22.64   1
 -11   1  -7  257.92   17.99   1
 -11   1  -6   90.06   19.36   1
 -11   1  -6   67.73   14.98   1
 -11   1  -5  702.25   29.68   1
 -11   1  -5  692.22   32.62   1
 -11   1  -4 1730.56   58.24   1
 -11   1  -4 1713.96   57.13   1
 -11   1  -3   -0.21   10.43   1
 -11   1  -3    0.98   13.05   1
 -11   1  -2  369.41   21.53   1
 -11   1  -2  330.15   24.35   1
 -11   1  -1   40.45   18.83   1
 -11   1   0  193.77   15.87   1
 -11   1   1   84.09   18.34   1
 -11   1   2   33.18   16.36   1
 -11   1   2   -4.67   13.61   1
 -11   1   3  571.21   27.25   1
 -11   1   3  520.30   26.00   1
 -11   1   4   29.81   12.67   1
 -11   1   4   35.64   13.25   1
 -11   1   5   81.00   17.64   1
 -11   1   5   71.40   12.34   1
 -11   1   6   20.34   13.71   1
 -11   1   6   11.63   16.57   1
 -11   1   7  170.56   14.89   1
 -11   1   7  143.28   18.91   1
 -11   1   8   31.02   17.04   1
 -11   1   9    4.93   12.74   1
 -11   1  10  204.78   14.60   1
 -11   1  10  232.56   20.44   1
 -11   1  11  166.41   17.29   1
 -11   1  11  157.00   13.03   1
 -11   1  12  158.76   12.35   1
 -11   1  12  186.60   15.30   1
 -11   1  13  247.12   14.78   1
 -11   1  13  277.89   17.67   1
 -11   1  14   74.82   10.03   1
 -11   1  15   28.84   14.93   1
 -11   1  15   14.52    8.31   1
 -11   1  16   -0.85   11.98   1
 -11   1  16   -1.90    8.11   1
 -11   1  17   17.81   14.35   1
 -11   2 -11  -22.28   19.07   1
 -11   2 -10   36.24   14.57   1
 -11   2  -9  -22.09   18.71   1
 -11   2  -9    9.99    9.80   1
 -11   2  -8   -8.12    9.80   1
 -11   2  -8  -26.73   14.79   1
 -11   2  -7   52.42   11.15   1
 -11   2  -7   30.03   21.04   1
 -11   2  -6   37.21   10.86   1
 -11   2  -6   31.81   14.44   1
 -11   2  -5   17.31   19.47   1
 -11   2  -4  195.72   14.55   1
 -11   2  -4  194.60   23.72   1
 -11   2  -3  120.34   17.11   1
 -11   2  -3  172.92   14.73   1
 -11   2  -2   11.29   20.09   1
 -11   2  -1   57.61   20.49   1
 -11   2   0   86.86   19.94   1
 -11   2   1   17.81   14.43   1
 -11   2   2   10.96   12.71   1
 -11   2   3   67.24   15.42   1
 -11   2   4 1459.24   51.19   1
 -11   2   5   81.18   17.30   1
 -11   2   6   -1.66   14.45   1
 -11   2   7   55.65   18.95   1
 -11   2   7   68.39   15.55   1
 -11   2   8  244.92   21.60   1
 -11   2   8  229.83   16.68   1
 -11   2   9  203.06   20.23   1
 -11   2   9  151.29   14.02   1
 -11   2  10   49.42   11.67   1
 -11   2  10   41.86   17.60   1
 -11   2  11  -11.29   10.42   1
 -11   2  11    9.67   11.94   1
 -11   2  12    6.40    9.11   1
 -11   2  12    5.95   14.98   1
 -11   2  13   51.84   15.70   1
 -11   2  13   44.22    8.51   1
 -11   2  14   17.39   13.09   1
 -11   2  15   14.82   14.24   1
 -11   3  -9   58.68   21.14   1
 -11   3  -8   -1.21    7.30   1
 -11   3  -8   14.52   20.35   1
 -11   3  -7   31.58   20.79   1
 -11   3  -7   18.23    7.43   1
 -11   3  -6   24.70   20.68   1
 -11   3  -5  -34.11   21.14   1
 -11   3  -5   18.06    8.59   1
 -11   3  -4    0.04   19.30   1
 -11   3  -4   -4.24    9.64   1
 -11   3  -3    6.25   21.45   1
 -11   3  -2   15.76   20.17   1
 -11   3   0   90.25   21.85   1
 -11   3   1  537.78   26.90   1
 -11   3   2  559.32   29.80   1
 -11   3   3 1844.70   61.85   1
 -11   3   4    7.18   19.14   1
 -11   3   5   39.69   17.39   1
 -11   3   6   48.72   16.19   1
 -11   3   7   91.78   16.86   1
 -11   3   8   -8.24   13.60   1
 -11   3  10   13.84   10.64   1
 -11   3  11    5.38    9.28   1
 -11   3  12   20.07    8.78   1
 -11   4  -7   14.06   21.38   1
 -11   4  -6  -18.15   21.56   1
 -11   4  -5   -0.86   20.89   1
 -11   4  -4   -3.88    8.04   1
 -11   4  -4   22.94   20.50   1
 -11   4  -3   29.16   15.01   1
 -11   4  -2  -29.81   20.75   1
 -11   4  -1   19.10   18.44   1
 -11   4   0   86.49   20.65   1
 -11   4   1   58.98   15.21   1
 -11   4   2   23.33   19.42   1
 -11   4   3   99.40   19.94   1
 -11   4   4   18.92   17.92   1
 -11   4   5   86.68   18.62   1
 -11   4   6   -1.99   14.80   1
 -11   4   7   13.25   14.56   1
 -11   4   8   -4.62   13.42   1
 -11   4   9    3.39   12.03   1
 -11   4  10   12.18   10.75   1
 -11   5  -1   21.62   21.02   1
 -11   5   0    9.06   21.25   1
 -11   5   2  -21.44   19.72   1
 -11   5   3  -21.44   19.63   1
 -11   5   4   19.71   18.38   1
 -10  -5  -2   27.46   11.84   1
 -10  -5  -1    6.66   12.18   1
 -10  -5   0   13.99   13.39   1
 -10  -5   1    5.20   10.40   1
 -10  -5   2    7.13   14.79   1
 -10  -5   3   55.50   16.99   1
 -10  -5   4  -11.42   16.09   1
 -10  -5   5   28.73   13.19   1
 -10  -5   6   -0.88   17.71   1
 -10  -5   7   15.52   18.20   1
 -10  -5   8    6.76   17.68   1
 -10  -4  -7   15.76    8.81   1
 -10  -4  -6   -3.06    9.69   1
 -10  -4  -5  171.61    8.91   1
 -10  -4  -4   11.56    7.75   1
 -10  -4  -3    4.75    8.59   1
 -10  -4   0  -12.25   12.74   1
 -10  -4   1    0.92   13.61   1
 -10  -4   1   12.96   16.42   1
 -10  -4   2   32.83   15.13   1
 -10  -4   2    5.38   15.17   1
 -10  -4   3  137.59   16.42   1
 -10  -4   3  146.41   18.39   1
 -10  -4   4  -21.25   13.74   1
 -10  -4   4   -5.06   11.39   1
 -10  -4   5   57.76   17.78   1
 -10  -4   6   -1.12   17.38   1
 -10  -4   6   -5.90   11.91   1
 -10  -4   7    4.24   10.34   1
 -10  -4   7    9.80   18.59   1
 -10  -4   8   33.52    9.73   1
 -10  -4   8   26.11   19.52   1
 -10  -4   9   26.01   18.97   1
 -10  -4   9   21.90    9.64   1
 -10  -4  10   24.11    7.76   1
 -10  -4  10   11.63   14.19   1
 -10  -4  11   46.51   20.60   1
 -10  -4  11   28.94    6.99   1
 -10  -4  12   10.89   18.55   1
 -10  -3  -9   98.41   10.32   1
 -10  -3  -8    3.13    8.60   1
 -10  -3  -7   -1.72    9.33   1
 -10  -3  -6   82.26   11.79   1
 -10  -3  -5   11.29    4.91   1
 -10  -3  -4   -7.67   12.80   1
 -10  -3  -4    7.24    6.13   1
 -10  -3  -3  474.80   27.89   1
 -10  -3  -3  422.30   17.26   1
 -10  -3  -2    3.69    9.14   1
 -10  -3  -2   14.44   18.32   1
 -10  -3  -1   19.01   10.81   1
 -10  -3  -1  -10.69   11.97   1
 -10  -3   0   26.94   18.06   1
 -10  -3   0    6.92   12.47   1
 -10  -3   1   27.56   17.01   1
 -10  -3   2   96.83   13.78   1
 -10  -3   2   94.67   16.15   1
 -10  -3   3  320.77   21.85   1
 -10  -3   3  315.77   22.39   1
 -10  -3   4   -3.24   15.12   1
 -10  -3   4   -8.94   15.19   1
 -10  -3   5   10.76   16.40   1
 -10  -3   5  -14.67   14.48   1
 -10  -3   6  106.30   15.47   1
 -10  -3   6   98.80   18.49   1
 -10  -3   7   13.54   17.52   1
 -10  -3   8   27.25   17.64   1
 -10  -3   8   -3.50   11.74   1
 -10  -3   9  443.52   20.64   1
 -10  -3   9  393.63   26.59   1
 -10  -3  10   21.81   18.59   1
 -10  -3  10   -1.93    9.56   1
 -10  -3  11  -14.06   13.05   1
 -10  -3  11   13.10    9.48   1
 -10  -3  12    2.07   17.88   1
 -10  -3  13   86.49    9.86   1
 -10  -3  13   76.56   14.88   1
 -10  -3  14   28.84   19.55   1
 -10  -3  15   54.02   19.26   1
 -10  -2 -11   31.70    9.35   1
 -10  -2 -10    2.34    8.81   1
 -10  -2  -9   21.16    9.75   1
 -10  -2  -8  103.02   11.77   1
 -10  -2  -7    4.58   11.21   1
 -10  -2  -6   -3.42   11.43   1
 -10  -2  -6   10.30   18.68   1
 -10  -2  -5    1.82   12.58   1
 -10  -2  -5   -0.69   18.18   1
 -10  -2  -4  274.90   18.90   1
 -10  -2  -4  270.60   13.16   1
 -10  -2  -4  282.24   23.18   1
 -10  -2  -3   60.53   14.32   1
 -10  -2  -3   57.91    9.13   1
 -10  -2  -2  156.75   12.02   1
 -10  -2  -2  167.96   20.48   1
 -10  -2  -1   79.21   10.50   1
 -10  -2  -1   86.49   19.16   1
 -10  -2   0   79.03   11.56   1
 -10  -2   0   81.72   18.08   1
 -10  -2   1  191.55   18.82   1
 -10  -2   1  183.60   14.91   1
 -10  -2   2  523.95   23.81   1
 -10  -2   2  492.40   23.52   1
 -10  -2   3 1202.01   41.60   1
 -10  -2   3 1186.80   42.03   1
 -10  -2   4  247.12   19.49   1
 -10  -2   4  239.32   19.49   1
 -10  -2   5   17.22   15.44   1
 -10  -2   5   30.25   16.50   1
 -10  -2   6  -19.27   11.77   1
 -10  -2   6   -9.61   15.19   1
 -10  -2   7   41.22   14.51   1
 -10  -2   7   63.36   16.88   1
 -10  -2   9  -10.37   17.19   1
 -10  -2  10  216.38   21.48   1
 -10  -2  11  160.02   16.19   1
 -10  -2  12  -23.23   17.16   1
 -10  -2  13   69.06   17.78   1
 -10  -2  15   53.29   14.75   1
 -10  -2  16   18.58   17.67   1
 -10  -1 -12   10.63   11.08   1
 -10  -1 -11   -1.59   11.01   1
 -10  -1 -10   39.82   12.24   1
 -10  -1  -9   62.25   12.78   1
 -10  -1  -8  118.37   14.14   1
 -10  -1  -7  184.69   16.85   1
 -10  -1  -7  158.51   15.86   1
 -10  -1  -6  337.46   19.84   1
 -10  -1  -6  333.43   20.09   1
 -10  -1  -5  114.49   19.05   1
 -10  -1  -4  334.16   23.03   1
 -10  -1  -4  314.00   19.85   1
 -10  -1  -3 1227.80   40.65   1
 -10  -1  -3 1316.96   44.27   1
 -10  -1  -3 1346.89   47.71   1
 -10  -1  -2    4.45   10.68   1
 -10  -1  -2   33.52   10.42   1
 -10  -1  -2   22.94   12.17   1
 -10  -1  -1   -1.21   10.01   1
 -10  -1  -1  -26.52   16.38   1
 -10  -1   0   20.25   15.03   1
 -10  -1   1   15.76   15.72   1
 -10  -1   1   19.45   10.58   1
 -10  -1   2  -32.72   16.24   1
 -10  -1   2   -9.86   13.00   1
 -10  -1   3  449.02   20.77   1
 -10  -1   4  321.13   18.64   1
 -10  -1   5   97.81   15.43   1
 -10  -1   6  142.80   16.01   1
 -10  -1   7   -7.51    9.92   1
 -10  -1   8   14.21   13.72   1
 -10  -1   9   23.72   14.71   1
 -10  -1  10   34.11   15.77   1
 -10  -1  11    9.24   14.96   1
 -10  -1  12  253.76   20.39   1
 -10  -1  13  170.30   17.75   1
 -10  -1  14   85.38   17.19   1
 -10  -1  15   29.16   15.01   1
 -10  -1  16  -22.75   10.97   1
 -10  -1  17   19.27   14.40   1
 -10  -1  17   -0.10   15.60   1
 -10   0 -12   34.93   14.42   1
 -10   0 -10   77.26   16.00   1
 -10   0  -8  301.72   20.84   1
 -10   0  -8  314.00   19.14   1
 -10   0  -6  678.60   29.70   1
 -10   0  -6  679.64   29.72   1
 -10   0  -4  584.19   25.14   1
 -10   0  -4  607.13   28.09   1
 -10   0  -2   31.58   15.62   1
 -10   0  -2    1.17   14.77   1
 -10   0   0  393.63   20.24   1
 -10   0   0  408.85   21.84   1
 -10   0   2 2409.83   74.62   1
 -10   0   2 2382.42   74.19   1
 -10   0   4 2159.46   67.85   1
 -10   0   6  121.00   12.98   1
 -10   0   8  293.44   20.56   1
 -10   0  10   41.60   15.09   1
 -10   0  12  287.30   19.66   1
 -10   0  14  213.74   18.71   1
 -10   0  16  221.41   19.34   1
 -10   1 -12    0.29   16.91   1
 -10   1 -11   25.60   17.51   1
 -10   1  -9   73.27   17.63   1
 -10   1  -9   54.17   14.43   1
 -10   1  -8  110.46   14.92   1
 -10   1  -8   94.48   18.86   1
 -10   1  -7  197.12   21.34   1
 -10   1  -7  206.50   16.38   1
 -10   1  -6  311.52   16.94   1
 -10   1  -6  316.13   20.98   1
 -10   1  -5  121.22   15.41   1
 -10   1  -5  100.40   15.03   1
 -10   1  -4  324.00   23.40   1
 -10   1  -4  291.73   18.10   1
 -10   1  -3 1283.79   45.86   1
 -10   1  -3 1200.62   43.66   1
 -10   1  -2   26.94   10.48   1
 -10   1  -2   -1.61   17.48   1
 -10   1  -1   -5.15   16.53   1
 -10   1   1   19.01   16.31   1
 -10   1   2   12.53   15.29   1
 -10   1   2   -2.13   15.36   1
 -10   1   3  428.90   24.02   1
 -10   1   3  448.17   22.86   1
 -10   1   4  286.96   20.67   1
 -10   1   4  301.02   18.39   1
 -10   1   5  133.17   15.69   1
 -10   1   5   99.80   13.19   1
 -10   1   6  132.25   15.41   1
 -10   1   6  135.72   17.47   1
 -10   1   7   -1.12   12.85   1
 -10   1   7  -16.89   16.03   1
 -10   1   8   -6.71   12.07   1
 -10   1   9    7.95   16.24   1
 -10   1  10   24.70   11.73   1
 -10   1  10   48.72   16.75   1
 -10   1  11   27.98   10.47   1
 -10   1  11  -20.16   15.80   1
 -10   1  12  210.25   13.63   1
 -10   1  12  231.95   19.49   1
 -10   1  13  152.03   17.51   1
 -10   1  13  150.80   11.79   1
 -10   1  14   72.93   15.20   1
 -10   1  14   81.00    9.18   1
 -10   1  15    5.20   13.22   1
 -10   1  15    3.72    7.26   1
 -10   1  16    2.99    7.13   1
 -10   1  16    2.37   13.83   1
 -10   1  17    0.79   14.42   1
 -10   2 -11   58.98   18.43   1
 -10   2 -10    7.45   18.35   1
 -10   2  -9   25.10   14.13   1
 -10   2  -8  105.47   21.16   1
 -10   2  -8  129.73   11.39   1
 -10   2  -7    6.60    9.66   1
 -10   2  -7   20.34   13.80   1
 -10   2  -6    2.50   19.09   1
 -10   2  -6   16.89    9.54   1
 -10   2  -5   17.81   10.72   1
 -10   2  -5   12.25   19.18   1
 -10   2  -4  268.63   16.39   1
 -10   2  -4  321.84   24.04   1
 -10   2  -2  150.06   21.81   1
 -10   2  -1   96.24   15.11   1
 -10   2   0  107.54   20.12   1
 -10   2   1  151.04   19.91   1
 -10   2   2  524.87   26.58   1
 -10   2   3 1216.61   43.25   1
 -10   2   4  279.89   20.75   1
 -10   2   5   14.29   10.96   1
 -10   2   6   38.94   14.60   1
 -10   2   7   22.94   16.86   1
 -10   2   7   39.82   10.47   1
 -10   2   8   20.98   17.40   1
 -10   2   8   15.52   12.61   1
 -10   2   9    2.62   11.57   1
 -10   2   9   -0.06   16.15   1
 -10   2  10  214.62   14.36   1
 -10   2  10  235.93   20.28   1
 -10   2  11  168.48   11.94   1
 -10   2  11  149.82   14.44   1
 -10   2  12    5.11    7.91   1
 -10   2  13   51.55    7.18   1
 -10   2  13   23.52   14.74   1
 -10   2  14    3.42   10.95   1
 -10   2  15   51.70   14.81   1
 -10   2  16   18.75   13.08   1
 -10   3 -10   10.56   19.69   1
 -10   3  -9  102.41   22.47   1
 -10   3  -8   15.37   20.07   1
 -10   3  -7   33.29   15.12   1
 -10   3  -6   63.36   16.56   1
 -10   3  -6   69.56    8.67   1
 -10   3  -5   18.92   15.75   1
 -10   3  -5   17.56    8.72   1
 -10   3  -4    0.11   15.48   1
 -10   3  -4    7.08    8.67   1
 -10   3  -3  365.57   23.71   1
 -10   3  -2   19.89   14.72   1
 -10   3  -1  -41.99   21.12   1
 -10   3   0    2.22   20.68   1
 -10   3   1   60.22   18.93   1
 -10   3   2   96.43   20.62   1
 -10   3   3  318.27   23.19   1
 -10   3   4    4.84   17.16   1
 -10   3   5   22.75   16.31   1
 -10   3   6   98.21   16.85   1
 -10   3   7    3.88   13.87   1
 -10   3   8  -14.98   12.07   1
 -10   3   9  399.20   19.98   1
 -10   3  10    9.30    9.45   1
 -10   3  11    9.49    7.82   1
 -10   3  12    0.59    6.65   1
 -10   4  -7   29.16   21.17   1
 -10   4  -6    5.76    5.04   1
 -10   4  -6   21.25   15.40   1
 -10   4  -5  150.80   22.35   1
 -10   4  -5  152.03    9.86   1
 -10   4  -4    2.92   20.79   1
 -10   4  -3    5.48   20.64   1
 -10   4  -2   28.62   20.12   1
 -10   4  -1  -49.28   21.20   1
 -10   4   0  -22.37   19.87   1
 -10   4   1  -25.00   14.30   1
 -10   4   2   23.81   18.64   1
 -10   4   3  136.19   21.47   1
 -10   4   4  -24.70   17.10   1
 -10   4   5   63.04   14.61   1
 -10   4   6  -27.98   15.45   1
 -10   4   7   10.50   13.74   1
 -10   4   8   21.16   12.88   1
 -10   4   9   18.15   11.25   1
  -9  -5  -3   11.90    9.80   1
  -9  -5  -2   58.68   13.02   1
  -9  -5  -1   34.11   10.16   1
  -9  -5   0   23.62   13.71   1
  -9  -5   1   20.16   14.37   1
  -9  -5   2   14.59   14.82   1
  -9  -5   3  -18.92   15.31   1
  -9  -5   4   61.31   17.70   1
  -9  -5   5   29.81   17.36   1
  -9  -5   7   31.47   18.74   1
  -9  -5   8  -14.06   19.50   1
  -9  -4  -7    9.18    8.54   1
  -9  -4  -4    9.36    7.34   1
  -9  -4  -3   -1.85    8.57   1
  -9  -4  -2   24.40   11.26   1
  -9  -4  -1    7.51   12.11   1
  -9  -4   0  334.89   20.13   1
  -9  -4   1  158.76   17.14   1
  -9  -4   2   30.58   12.83   1
  -9  -4   2   -6.76   14.72   1
  -9  -4   3  194.88   18.71   1
  -9  -4   3  195.16   15.93   1
  -9  -4   4   24.40   13.44   1
  -9  -4   5    3.53   10.34   1
  -9  -4   5   15.60   17.93   1
  -9  -4   6   44.36   12.25   1
  -9  -4   6   19.89   17.84   1
  -9  -4   7   16.56   19.05   1
  -9  -4   7   -6.86    9.64   1
  -9  -4   8   18.06    8.92   1
  -9  -4   8   27.77   14.65   1
  -9  -4   9   58.22    8.85   1
  -9  -4   9   46.24   19.45   1
  -9  -4  10  109.20   21.53   1
  -9  -4  10  114.49    9.42   1
  -9  -4  11   -0.79   14.06   1
  -9  -4  13   13.18   19.17   1
  -9  -3  -9   81.18    9.01   1
  -9  -3  -7  199.94   13.57   1
  -9  -3  -6   46.10   10.73   1
  -9  -3  -3   65.61   18.95   1
  -9  -3  -3  109.83   10.06   1
  -9  -3  -2   49.14   14.02   1
  -9  -3  -2   52.85   10.32   1
  -9  -3  -1  -16.97   17.55   1
  -9  -3  -1   35.52   11.44   1
  -9  -3   0  175.83   14.85   1
  -9  -3   0  141.61   19.52   1
  -9  -3   1    7.08   16.12   1
  -9  -3   2   16.56   13.11   1
  -9  -3   2   25.00   15.30   1
  -9  -3   3   67.90   15.66   1
  -9  -3   3   64.96   17.25   1
  -9  -3   4  -14.21   14.25   1
  -9  -3   5  151.78   19.71   1
  -9  -3   5  142.32   16.22   1
  -9  -3   6  134.10   14.59   1
  -9  -3   6  163.33   19.94   1
  -9  -3   7   12.32   17.90   1
  -9  -3   7  -17.22   11.04   1
  -9  -3   8   43.56   19.01   1
  -9  -3   9  285.27   24.66   1
  -9  -3   9  273.24   15.87   1
  -9  -3  10   -2.82    8.53   1
  -9  -3  10   -0.98   16.41   1
  -9  -3  11   21.81   18.31   1
  -9  -3  11   -4.37    7.90   1
  -9  -3  12    5.52    7.14   1
  -9  -3  12    9.92   16.07   1
  -9  -3  13  143.04    9.57   1
  -9  -3  13  150.31   21.58   1
  -9  -3  14   37.09   19.24   1
  -9  -2 -11    3.17    8.01   1
  -9  -2 -10   -7.45    8.74   1
  -9  -2  -9    3.61    8.74   1
  -9  -2  -8  447.75   19.47   1
  -9  -2  -7   17.56   10.31   1
  -9  -2  -6   77.97   14.66   1
  -9  -2  -6  104.24   12.46   1
  -9  -2  -5  -20.61   18.80   1
  -9  -2  -5   17.06   12.31   1
  -9  -2  -4  151.04   20.65   1
  -9  -2  -4  171.35    9.69   1
  -9  -2  -4  160.78   15.98   1
  -9  -2  -3   -0.06    7.44   1
  -9  -2  -3  -24.40   18.48   1
  -9  -2  -2   -0.38   12.03   1
  -9  -2  -2   13.18    8.42   1
  -9  -2  -1   16.16   12.14   1
  -9  -2  -1   34.57    9.53   1
  -9  -2   0  370.95   21.57   1
  -9  -2   0  349.32   17.57   1
  -9  -2   1   34.93   16.08   1
  -9  -2   2  188.24   13.45   1
  -9  -2   2  178.49   18.44   1
  -9  -2   3   99.60   16.57   1
  -9  -2   3  128.82   15.89   1
  -9  -2   4 1218.01   41.88   1
  -9  -2   4 1116.90   40.77   1
  -9  -2   5  -16.56   13.68   1
  -9  -2   5   29.70   15.70   1
  -9  -2   6    4.28   10.76   1
  -9  -2   6    8.12   14.36   1
  -9  -2   7  100.40   17.43   1
  -9  -2   7   97.42   11.05   1
  -9  -2   8   17.64   16.88   1
  -9  -2  10  507.15   25.67   1
  -9  -2  11    8.94   17.40   1
  -9  -2  12  141.85   15.48   1
  -9  -2  13   -8.88   17.34   1
  -9  -2  14   23.81   17.08   1
  -9  -2  15   10.63   12.00   1
  -9  -2  15    7.51   17.97   1
  -9  -2  16   30.25   17.27   1
  -9  -1 -12    8.94   10.70   1
  -9  -1 -11    8.24   11.14   1
  -9  -1 -10    9.61   11.16   1
  -9  -1  -9   31.81   10.49   1
  -9  -1  -8  271.26   17.13   1
  -9  -1  -7  193.21   21.68   1
  -9  -1  -7  182.25   15.39   1
  -9  -1  -6   12.96   17.14   1
  -9  -1  -6   25.81   13.31   1
  -9  -1  -5  209.38   13.60   1
  -9  -1  -5  227.10   20.80   1
  -9  -1  -4   -2.89   12.65   1
  -9  -1  -3   67.73    9.22   1
  -9  -1  -3   55.50   16.84   1
  -9  -1  -3   77.79   13.94   1
  -9  -1  -2    7.02   12.83   1
  -9  -1  -2    8.70    9.14   1
  -9  -1  -2    3.13   15.51   1
  -9  -1  -1   59.75   15.92   1
  -9  -1  -1   87.42   10.47   1
  -9  -1   0  391.64   22.16   1
  -9  -1   0  354.95   18.09   1
  -9  -1   1   27.14   15.42   1
  -9  -1   1   70.22   10.89   1
  -9  -1   2  860.84   31.10   1
  -9  -1   2  864.36   30.58   1
  -9  -1   3  696.96   26.93   1
  -9  -1   4   40.45   13.86   1
  -9  -1   5  279.89   18.07   1
  -9  -1   6  238.70   17.30   1
  -9  -1   7  533.61   24.49   1
  -9  -1   8    3.20    9.70   1
  -9  -1   9  126.11   16.40   1
  -9  -1  10   11.29   12.03   1
  -9  -1  11    5.24   13.69   1
  -9  -1  12  172.66   18.66   1
  -9  -1  13  156.75   14.77   1
  -9  -1  14   12.39   15.70   1
  -9  -1  15   18.32   14.55   1
  -9  -1  16   30.69   11.19   1
  -9  -1  16   39.31   15.05   1
  -9  -1  17   54.02   14.55   1
  -9  -1  17   44.36   14.12   1
  -9   0 -12   55.50   14.30   1
  -9   0 -10   41.73   14.73   1
  -9   0  -8   39.31   16.30   1
  -9   0  -8   22.37   16.65   1
  -9   0  -6   67.08   17.04   1
  -9   0  -6   44.49   17.08   1
  -9   0  -4   37.21   11.35   1
  -9   0  -4   55.35   15.18   1
  -9   0  -2  174.24   17.16   1
  -9   0  -2  188.51   13.46   1
  -9   0   0 3493.99  102.85   1
  -9   0   0 3393.06  102.52   1
  -9   0   2   19.80   13.35   1
  -9   0   4   29.05   14.45   1
  -9   0   6  342.25   19.61   1
  -9   0   8  390.46   21.34   1
  -9   0  10   51.41   15.06   1
  -9   0  12  152.77   16.56   1
  -9   0  14   -1.64   13.75   1
  -9   0  16   65.61   11.99   1
  -9   0  16   57.46   13.95   1
  -9   1 -12   15.76   16.12   1
  -9   1 -11    8.76   16.10   1
  -9   1 -10    6.40   17.05   1
  -9   1  -9   24.70   17.39   1
  -9   1  -8  301.37   22.92   1
  -9   1  -7  151.04   20.16   1
  -9   1  -7  177.42   13.32   1
  -9   1  -6    7.95   13.20   1
  -9   1  -5  235.93   20.58   1
  -9   1  -5  225.90   16.53   1
  -9   1  -3   49.84   16.80   1
  -9   1  -3   67.08   13.76   1
  -9   1  -2   -6.40   11.74   1
  -9   1  -1  107.54   13.07   1
  -9   1   0  377.14   21.75   1
  -9   1   1   54.61   16.26   1
  -9   1   2  799.19   31.10   1
  -9   1   2  835.21   32.37   1
  -9   1   3  721.46   27.40   1
  -9   1   3  710.76   27.73   1
  -9   1   5  242.74   19.63   1
  -9   1   5  245.55   16.92   1
  -9   1   6  252.81   19.08   1
  -9   1   6  219.63   13.34   1
  -9   1   7  545.22   25.22   1
  -9   1   7  553.66   22.12   1
  -9   1   8    0.46   15.31   1
  -9   1   8  -10.63    9.39   1
  -9   1   9  124.55   17.19   1
  -9   1   9  133.17   12.46   1
  -9   1  10   20.43   10.12   1
  -9   1  11   12.82    9.52   1
  -9   1  11    4.20   10.25   1
  -9   1  12  191.27   15.21   1
  -9   1  12  163.33   11.25   1
  -9   1  13  175.56   15.63   1
  -9   1  13  160.53   11.15   1
  -9   1  14   19.01   14.04   1
  -9   1  14   10.05    7.80   1
  -9   1  15   38.44    7.56   1
  -9   1  15   35.76    6.70   1
  -9   1  16   38.56    7.33   1
  -9   1  16   29.92    5.91   1
  -9   1  16    8.41   13.51   1
  -9   2 -11    6.00   17.59   1
  -9   2 -10    4.80   19.45   1
  -9   2  -9    5.02   17.88   1
  -9   2  -8  462.25   19.35   1
  -9   2  -8  480.49   28.50   1
  -9   2  -7    5.71   18.93   1
  -9   2  -7   17.89    9.22   1
  -9   2  -6  107.74   11.00   1
  -9   2  -6  124.55   21.43   1
  -9   2  -5    1.49   14.05   1
  -9   2  -5   -1.10    9.83   1
  -9   2  -4  174.77   13.48   1
  -9   2  -4  158.51   22.91   1
  -9   2  -3    6.50   20.81   1
  -9   2  -2   -7.18   14.36   1
  -9   2  -1  -24.11   18.36   1
  -9   2   0  340.40   23.62   1
  -9   2   2  178.49   18.44   1
  -9   2   3  132.25   17.94   1
  -9   2   4 1188.87   42.07   1
  -9   2   5   14.06   13.20   1
  -9   2   6   29.48   13.25   1
  -9   2   7  107.12   12.42   1
  -9   2   7  144.00   18.00   1
  -9   2   8   54.61   17.00   1
  -9   2   8   26.11   11.45   1
  -9   2   9   65.61   15.07   1
  -9   2   9   79.74   10.89   1
  -9   2  10  550.84   26.29   1
  -9   2  10  523.04   20.58   1
  -9   2  11  -14.82   13.09   1
  -9   2  11   -7.51    7.62   1
  -9   2  12  133.40   13.40   1
  -9   2  12  108.99    8.56   1
  -9   2  13  -10.37   11.27   1
  -9   2  14   26.63   13.83   1
  -9   2  15    5.43   13.70   1
  -9   2  16   50.98   13.57   1
  -9   3  -9   77.79   18.35   1
  -9   3  -8   -6.86   14.72   1
  -9   3  -7  219.34   25.18   1
  -9   3  -7  180.10    9.93   1
  -9   3  -6   49.00   20.86   1
  -9   3  -6   49.56    8.03   1
  -9   3  -5  127.24   10.60   1
  -9   3  -5  139.24   23.36   1
  -9   3  -4   63.20   22.10   1
  -9   3  -3  102.01   21.41   1
  -9   3  -2   33.18   14.86   1
  -9   3  -1   44.89   19.43   1
  -9   3   0  180.90   22.60   1
  -9   3   1   19.98   17.43   1
  -9   3   2  -10.89   18.61   1
  -9   3   3   63.04   13.50   1
  -9   3   4  -10.89   16.37   1
  -9   3   5  193.49   17.80   1
  -9   3   6  144.72   15.64   1
  -9   3   7   -4.97   12.62   1
  -9   3   8   38.07   11.72   1
  -9   3   9  275.23   15.26   1
  -9   3  10   -0.67    8.41   1
  -9   3  11    5.76    6.34   1
  -9   4  -6   27.25   21.19   1
  -9   4  -5   20.61   14.62   1
  -9   4  -4   25.60   20.44   1
  -9   4  -2   18.32   16.26   1
  -9   4  -1  -43.16   21.02   1
  -9   4   1  140.90   16.62   1
  -9   4   2    0.58   13.01   1
  -9   4   3  176.36   16.47   1
  -9   4   5   26.73   15.72   1
  -9   4   6   30.25   15.18   1
  -9   4   7  -17.56   13.16   1
  -9   4   8   10.89   12.21   1
  -8  -5  -3   32.60   11.08   1
  -8  -5  -2    7.78   11.72   1
  -8  -5  -1   14.82   13.71   1
  -8  -5   0   40.70   13.91   1
  -8  -4  -8   -0.44    6.92   1
  -8  -4  -7    1.54    7.94   1
  -8  -4  -4   35.40    8.45   1
  -8  -4  -3   46.65    9.84   1
  -8  -4  -2   24.80   10.96   1
  -8  -4  -1  678.60   27.61   1
  -8  -4   0  194.60   17.30   1
  -8  -4   1    1.30   12.81   1
  -8  -4   5    5.24   10.44   1
  -8  -4   6  369.41   18.45   1
  -8  -4   7  121.66   11.03   1
  -8  -4  10    2.66   17.34   1
  -8  -4  11   17.89   20.56   1
  -8  -4  12   49.98   21.21   1
  -8  -4  13   -2.34   14.66   1
  -8  -3 -10    8.82    5.17   1
  -8  -3  -9   42.51    7.95   1
  -8  -3  -8    9.06    7.59   1
  -8  -3  -6    5.43    9.23   1
  -8  -3  -5  265.69   10.43   1
  -8  -3  -4  114.49    8.56   1
  -8  -3  -3   21.81    8.41   1
  -8  -3  -2   40.70   13.14   1
  -8  -3  -2   39.69    9.95   1
  -8  -3  -1  358.72   23.11   1
  -8  -3  -1  352.31   18.39   1
  -8  -3   0  128.14   18.34   1
  -8  -3   0  103.63   13.23   1
  -8  -3   1 1329.33   45.94   1
  -8  -3   1 1382.35   48.33   1
  -8  -3   2   42.77   11.51   1
  -8  -3   2   75.17   15.26   1
  -8  -3   3   53.58   11.86   1
  -8  -3   3   42.38   13.54   1
  -8  -3   4    6.92   15.73   1
  -8  -3   4   12.82   13.17   1
  -8  -3   5   49.70   17.34   1
  -8  -3   5   48.72   13.26   1
  -8  -3   6   56.10   12.13   1
  -8  -3   7  251.22   15.85   1
  -8  -3   7  301.37   23.61   1
  -8  -3   8   47.61   19.18   1
  -8  -3   8   16.81    9.84   1
  -8  -3   9  633.03   31.70   1
  -8  -3   9  639.08   23.76   1
  -8  -3  11   11.56   17.20   1
  -8  -3  11   -1.66    7.25   1
  -8  -3  12    3.76   18.31   1
  -8  -3  12    0.67    6.07   1
  -8  -3  13   54.17   19.72   1
  -8  -3  14   -7.24   13.67   1
  -8  -3  14   -8.94   18.60   1
  -8  -3  15  -11.56   16.59   1
  -8  -2 -10    7.18    7.88   1
  -8  -2  -9  286.29   14.55   1
  -8  -2  -8  252.17   14.61   1
  -8  -2  -7  -10.24    9.34   1
  -8  -2  -6  207.07   14.39   1
  -8  -2  -5   90.82   12.39   1
  -8  -2  -5   56.40   14.12   1
  -8  -2  -4   -2.22    5.66   1
  -8  -2  -4  -31.25   18.56   1
  -8  -2  -3  802.02   32.85   1
  -8  -2  -3  690.11   25.22   1
  -8  -2  -2  214.33   11.71   1
  -8  -2  -2  255.36   19.82   1
  -8  -2  -1  713.96   26.72   1
  -8  -2  -1  766.18   31.00   1
  -8  -2   0   -1.82   10.56   1
  -8  -2   0  -20.34   11.18   1
  -8  -2   1  515.29   21.79   1
  -8  -2   1  536.39   22.23   1
  -8  -2   2  493.28   22.21   1
  -8  -2   2  498.63   21.88   1
  -8  -2   3 1212.43   41.78   1
  -8  -2   3 1213.13   41.10   1
  -8  -2   4  129.28   16.15   1
  -8  -2   4  134.33   15.30   1
  -8  -2   5   17.14   12.59   1
  -8  -2   5   13.03   10.69   1
  -8  -2   6  495.06   22.69   1
  -8  -2   6  530.38   25.79   1
  -8  -2   7  107.74   17.65   1
  -8  -2   8  184.42   17.11   1
  -8  -2   9   -2.28   15.49   1
  -8  -2  10   18.84   17.88   1
  -8  -2  11   51.27   13.03   1
  -8  -2  12  133.17   18.93   1
  -8  -2  13  -15.44   16.74   1
  -8  -2  14   78.32   18.94   1
  -8  -2  14   48.02   13.03   1
  -8  -2  15   58.22   15.57   1
  -8  -2  15   82.26   17.23   1
  -8  -2  16   10.18   15.95   1
  -8  -2  16   -3.28   13.36   1
  -8  -1 -11   10.43    9.75   1
  -8  -1 -10   47.06   11.25   1
  -8  -1  -9  187.96   14.26   1
  -8  -1  -8  949.87   33.29   1
  -8  -1  -7  410.06   20.25   1
  -8  -1  -7  451.99   25.51   1
  -8  -1  -6   18.75   17.41   1
  -8  -1  -5  251.22   16.48   1
  -8  -1  -5  243.05   20.89   1
  -8  -1  -4    3.69   12.48   1
  -8  -1  -3    3.35    8.82   1
  -8  -1  -3  -20.52   15.76   1
  -8  -1  -3    2.82    7.22   1
  -8  -1  -2  299.29   14.19   1
  -8  -1  -2  319.69   19.31   1
  -8  -1  -1  201.64   17.32   1
  -8  -1  -1  231.34   12.78   1
  -8  -1   0 1268.78   41.32   1
  -8  -1   0 1275.92   44.29   1
  -8  -1   1   -3.03   10.54   1
  -8  -1   1  -15.52   14.58   1
  -8  -1   2  257.92   15.10   1
  -8  -1   2  256.96   18.27   1
  -8  -1   3  318.98   17.86   1
  -8  -1   4  628.00   25.56   1
  -8  -1   5    5.57   12.65   1
  -8  -1   6   16.40   12.96   1
  -8  -1   7  167.44   16.30   1
  -8  -1   8   16.97   12.69   1
  -8  -1   9   23.81   15.23   1
  -8  -1  10   21.53   15.68   1
  -8  -1  11   10.43   15.76   1
  -8  -1  12   25.30   15.09   1
  -8  -1  13   51.55   15.08   1
  -8  -1  14   77.62   15.86   1
  -8  -1  15   25.40   15.12   1
  -8  -1  16   15.21   13.81   1
  -8  -1  16   10.50   13.67   1
  -8  -1  17  -19.62   14.18   1
  -8  -1  17    5.24   12.87   1
  -8   0 -12    8.58   13.01   1
  -8   0 -10  233.48   17.42   1
  -8   0  -8 2043.94   65.10   1
  -8   0  -8 2121.52   68.17   1
  -8   0  -6 5179.68  155.46   1
  -8   0  -6 5006.98  150.01   1
  -8   0  -4   87.24   11.58   1
  -8   0  -4  103.43   15.05   1
  -8   0  -2   96.63   15.14   1
  -8   0   0 2876.18   86.88   1
  -8   0   0 2922.48   86.50   1
  -8   0   2   17.14   12.59   1
  -8   0   4   28.41    9.38   1
  -8   0   6  428.08   21.10   1
  -8   0   8 1764.84   57.97   1
  -8   0  10   47.75   13.82   1
  -8   0  12  326.52   20.60   1
  -8   0  14   89.68   15.15   1
  -8   0  16   91.01   14.88   1
  -8   0  16   74.82   11.59   1
  -8   1 -12   29.48   15.75   1
  -8   1 -11   11.70   15.60   1
  -8   1 -10   32.60   16.56   1
  -8   1  -9  196.28   19.89   1
  -8   1  -8  948.02   35.10   1
  -8   1  -8  902.40   37.25   1
  -8   1  -7  399.20   20.38   1
  -8   1  -6   33.76   12.55   1
  -8   1  -6   20.16   18.23   1
  -8   1  -5  297.91   21.40   1
  -8   1  -5  269.62   16.42   1
  -8   1  -4    7.08   11.07   1
  -8   1  -4   11.56   17.07   1
  -8   1  -3   10.89   11.48   1
  -8   1  -3   13.18   16.70   1
  -8   1  -2  331.24   20.75   1
  -8   1  -1  242.74   19.01   1
  -8   1   0 1322.78   44.37   1
  -8   1   1   -8.41   14.96   1
  -8   1   2  245.86   15.05   1
  -8   1   2  257.92   15.42   1
  -8   1   3  334.16   18.65   1
  -8   1   3  366.72   19.53   1
  -8   1   4  639.08   26.29   1
  -8   1   4  632.52   25.15   1
  -8   1   5  -22.75   12.78   1
  -8   1   5  -15.68    8.79   1
  -8   1   6   22.66   14.85   1
  -8   1   7  166.67   12.65   1
  -8   1   7  171.61   16.51   1
  -8   1   8    6.86   10.17   1
  -8   1   8   17.39   14.34   1
  -8   1   9    8.88    9.71   1
  -8   1   9    7.29   12.10   1
  -8   1  10    9.49   14.17   1
  -8   1  10   15.29    8.99   1
  -8   1  11   -7.08   13.99   1
  -8   1  12   11.49   13.97   1
  -8   1  13    6.10    7.51   1
  -8   1  13    8.12   13.28   1
  -8   1  14   63.20    8.27   1
  -8   1  14   75.52    7.99   1
  -8   1  14   92.35   12.88   1
  -8   1  15   48.16   13.19   1
  -8   1  15   31.02    6.13   1
  -8   1  16  -27.46   13.20   1
  -8   1  17  -22.00   12.48   1
  -8   2 -11    2.96   19.44   1
  -8   2 -10   48.72   17.87   1
  -8   2  -9  324.72   24.51   1
  -8   2  -8  275.89   14.62   1
  -8   2  -8  289.00   23.46   1
  -8   2  -7   -2.92    8.48   1
  -8   2  -6  213.16   13.43   1
  -8   2  -5   68.06   16.17   1
  -8   2  -5   90.25   10.07   1
  -8   2  -4   29.48   19.33   1
  -8   2  -4   14.06    9.75   1
  -8   2  -3  786.80   33.66   1
  -8   2  -2  219.63   17.49   1
  -8   2  -1  769.51   32.18   1
  -8   2   0  -19.36   17.07   1
  -8   2   1  494.17   25.34   1
  -8   2   2  461.39   24.92   1
  -8   2   3 1193.01   41.45   1
  -8   2   4  129.05   15.68   1
  -8   2   5    5.66    9.47   1
  -8   2   6  531.30   22.59   1
  -8   2   7   53.73   16.86   1
  -8   2   7   93.12   12.35   1
  -8   2   8  194.60   13.11   1
  -8   2   8  198.53   18.32   1
  -8   2   9   -8.58    9.02   1
  -8   2   9   19.45   14.11   1
  -8   2  10   10.82   14.61   1
  -8   2  10   15.05    7.68   1
  -8   2  11   37.70    6.39   1
  -8   2  12   95.06   15.41   1
  -8   2  13   14.14   13.61   1
  -8   2  14   65.61   13.93   1
  -8   2  15   72.93   12.98   1
  -8   2  16   28.09   11.13   1
  -8   3  -8  -19.71   21.31   1
  -8   3  -7   -8.35   20.52   1
  -8   3  -7    1.23    5.28   1
  -8   3  -6   -6.97   19.91   1
  -8   3  -6   16.73    5.81   1
  -8   3  -5  286.29   25.04   1
  -8   3  -5  280.23   12.72   1
  -8   3  -4  135.26   23.03   1
  -8   3  -3   23.52   20.95   1
  -8   3  -2   42.64   15.67   1
  -8   3   0  139.00   21.22   1
  -8   3   1 1341.76   47.62   1
  -8   3   2   66.10   18.05   1
  -8   3   3   39.94   16.81   1
  -8   3   4   -2.34   15.36   1
  -8   3   5   59.60   14.67   1
  -8   3   6   75.17   14.05   1
  -8   3   7  262.76   17.51   1
  -8   3   8   19.10   10.75   1
  -8   3   9  617.52   23.36   1
  -8   3  10    2.66    6.72   1
  -8   4  -5    0.98    5.01   1
  -8   4  -5    8.64   19.82   1
  -8   4  -3    1.42   20.09   1
  -8   4  -2   32.49   18.70   1
  -8   4   0  192.65   22.49   1
  -8   4   1   -7.24   19.05   1
  -8   4   3   96.63   18.48   1
  -8   4   4   89.87   17.06   1
  -8   4   5   16.65   15.01   1
  -8   4   6  362.52   21.32   1
  -7  -5  -5   20.61    8.72   1
  -7  -5  -5   15.05   10.24   1
  -7  -5  -4    8.47   11.64   1
  -7  -5  -3   17.22   11.12   1
  -7  -5  -2   31.81   12.30   1
  -7  -5   5   15.84   16.40   1
  -7  -4  -8    1.06    6.22   1
  -7  -4  -5    8.07    7.44   1
  -7  -4  -4   -2.34    7.77   1
  -7  -4  -3  181.98   12.95   1
  -7  -4  -2   -4.54   10.31   1
  -7  -3  -9   43.30    6.32   1
  -7  -3  -8  150.06   10.53   1
  -7  -3  -7  272.25   13.86   1
  -7  -3  -5  266.67   10.45   1
  -7  -3  -4   17.39    6.59   1
  -7  -3  -3  467.86   18.17   1
  -7  -3  -2   49.98   10.75   1
  -7  -3  -1   19.36   11.35   1
  -7  -3  -1    3.03   11.24   1
  -7  -3   0   18.23   12.47   1
  -7  -3   0   21.16   16.01   1
  -7  -3   1  121.00   15.84   1
  -7  -3   2    9.99   12.96   1
  -7  -3   3  118.37   14.14   1
  -7  -3   4   78.15   11.49   1
  -7  -3   5  292.75   15.06   1
  -7  -3   6   96.63   11.21   1
  -7  -3   7 1713.13   54.63   1
  -7  -3   8   -6.55    8.24   1
  -7  -3   9  156.50   10.51   1
  -7  -3  10   14.75    5.99   1
  -7  -3  10   30.80   13.88   1
  -7  -3  11   -0.52    5.33   1
  -7  -3  11   38.32   18.82   1
  -7  -3  12   32.04   19.92   1
  -7  -3  12   -4.84   18.26   1
  -7  -3  13   34.69   13.43   1
  -7  -3  13   33.29   18.58   1
  -7  -3  14   17.72   14.74   1
  -7  -3  14   31.36   19.15   1
  -7  -3  15   41.34   14.15   1
  -7  -3  15    9.42   13.51   1
  -7  -2 -11   23.04    6.62   1
  -7  -2 -10    4.12    6.62   1
  -7  -2  -9  105.47    9.45   1
  -7  -2  -8  184.42   11.95   1
  -7  -2  -7   -6.15    8.78   1
  -7  -2  -6   58.83   10.28   1
  -7  -2  -5   51.41   11.04   1
  -7  -2  -5   45.70   13.38   1
  -7  -2  -4   -0.86    5.13   1
  -7  -2  -4   -8.64   17.05   1
  -7  -2  -3  217.27   20.05   1
  -7  -2  -3  205.06   10.31   1
  -7  -2  -2   50.41    8.09   1
  -7  -2  -2   33.64   15.66   1
  -7  -2  -1  522.12   22.39   1
  -7  -2  -1  516.65   20.00   1
  -7  -2   0   89.49   11.73   1
  -7  -2   0   92.35   10.96   1
  -7  -2   1   24.40   12.84   1
  -7  -2   2 2291.54   69.89   1
  -7  -2   2 2307.84   71.10   1
  -7  -2   3   38.44   12.90   1
  -7  -2   3   69.39   14.16   1
  -7  -2   4   65.93   11.04   1
  -7  -2   4   60.22   12.57   1
  -7  -2   5   43.96   14.72   1
  -7  -2   5   43.96   11.80   1
  -7  -2   6  139.24   17.46   1
  -7  -2   6  102.01    9.90   1
  -7  -2   7  243.36   20.59   1
  -7  -2   8   59.91   13.00   1
  -7  -2   9   38.44   17.86   1
  -7  -2  10   33.29   14.19   1
  -7  -2  11   39.31   17.56   1
  -7  -2  12  -16.08   16.36   1
  -7  -2  13   26.21   12.29   1
  -7  -2  13   47.47   16.67   1
  -7  -2  14   95.84   17.43   1
  -7  -2  14   74.82   13.84   1
  -7  -2  15   42.12   14.93   1
  -7  -2  15   32.60   15.87   1
  -7  -2  16   25.00   15.80   1
  -7  -2  16   19.45   16.67   1
  -7  -1 -12   -4.97    8.25   1
  -7  -1 -11   66.91   10.96   1
  -7  -1 -10   27.14   10.84   1
  -7  -1  -9   19.71   10.39   1
  -7  -1  -8   60.68   11.84   1
  -7  -1  -7   20.07   11.20   1
  -7  -1  -6  350.81   17.61   1
  -7  -1  -6  359.10   23.50   1
  -7  -1  -5   -4.33   15.39   1
  -7  -1  -4   10.43   10.79   1
  -7  -1  -4   17.39   14.51   1
  -7  -1  -3  169.00   16.90   1
  -7  -1  -3  165.12   12.34   1
  -7  -1  -3  167.70    9.06   1
  -7  -1  -2   16.65    6.28   1
  -7  -1  -1  176.09   11.15   1
  -7  -1  -1  167.70   16.06   1
  -7  -1   0  262.12   12.63   1
  -7  -1   0  294.47   17.50   1
  -7  -1   1  606.64   25.12   1
  -7  -1   1  614.54   21.82   1
  -7  -1   2 1204.09   41.64   1
  -7  -1   2 1235.52   39.37   1
  -7  -1   3   33.06    8.74   1
  -7  -1   4   50.69   13.24   1
  -7  -1   5  218.45   13.30   1
  -7  -1   6  640.09   26.31   1
  -7  -1   7   -3.96   12.74   1
  -7  -1   8 1042.00   38.74   1
  -7  -1   9   -1.23   13.61   1
  -7  -1  10  146.17   16.68   1
  -7  -1  11   99.60   16.37   1
  -7  -1  12   67.24   15.58   1
  -7  -1  13  231.65   18.87   1
  -7  -1  14  202.78   18.51   1
  -7  -1  14  231.65   18.57   1
  -7  -1  15   38.32   13.87   1
  -7  -1  15   20.16   14.28   1
  -7  -1  16   85.38   15.71   1
  -7  -1  16   91.20   14.13   1
  -7  -1  17  -12.46   13.70   1
  -7  -1  17   17.56   14.16   1
  -7   0 -12   12.96   12.82   1
  -7   0 -10   20.70   13.56   1
  -7   0  -8  -26.52   13.70   1
  -7   0  -6   19.10   15.21   1
  -7   0  -6   12.11   14.96   1
  -7   0  -4  907.82   33.75   1
  -7   0  -4  949.26   34.51   1
  -7   0  -2  208.22   15.87   1
  -7   0  -2  202.21   15.64   1
  -7   0   0 5050.94  146.40   1
  -7   0   0 5076.56  146.77   1
  -7   0   2  577.92   22.60   1
  -7   0   4   21.34   12.47   1
  -7   0   6  584.67   24.18   1
  -7   0  10   55.50   13.56   1
  -7   0  12  187.42   16.70   1
  -7   0  14  391.25   19.38   1
  -7   0  14  406.02   21.36   1
  -7   0  16  223.50   17.04   1
  -7   0  16  186.05   14.19   1
  -7   1 -11   47.47   16.26   1
  -7   1 -10   16.40   16.36   1
  -7   1  -8   77.97   13.42   1
  -7   1  -8   87.05   18.47   1
  -7   1  -7    6.60   11.15   1
  -7   1  -7   18.40   17.16   1
  -7   1  -6  384.55   18.04   1
  -7   1  -5   17.72    7.83   1
  -7   1  -5  -11.42   16.36   1
  -7   1  -4  -15.37   15.68   1
  -7   1  -4   10.50   10.63   1
  -7   1  -3  164.35   13.33   1
  -7   1  -3  150.55   17.91   1
  -7   1  -2   10.11   15.65   1
  -7   1  -1  199.94   17.25   1
  -7   1   0  301.02   18.74   1
  -7   1   1  613.06   25.26   1
  -7   1   2 1233.41   40.74   1
  -7   1   2 1195.78   39.42   1
  -7   1   3   37.95   14.54   1
  -7   1   3   45.43   13.08   1
  -7   1   4   36.97   12.04   1
  -7   1   4   35.40   14.04   1
  -7   1   5  206.78   13.23   1
  -7   1   5  215.80   16.75   1
  -7   1   6  676.52   26.53   1
  -7   1   6  647.19   23.40   1
  -7   1   7  -16.89   11.43   1
  -7   1   8 1058.85   34.49   1
  -7   1   8 1075.18   38.04   1
  -7   1   9  -11.16    8.22   1
  -7   1   9   -2.92   13.82   1
  -7   1  10  121.44   14.77   1
  -7   1  11   79.21   11.75   1
  -7   1  12   70.56   13.27   1
  -7   1  13  262.76   17.18   1
  -7   1  13  230.43   11.54   1
  -7   1  13  235.01   10.73   1
  -7   1  14  213.74    9.94   1
  -7   1  14  230.43   16.70   1
  -7   1  14  186.87    9.84   1
  -7   1  15   35.64   12.54   1
  -7   1  16   88.17   13.15   1
  -7   1  17   16.97   11.29   1
  -7   2 -10   -8.94   16.80   1
  -7   2  -8  219.34   21.92   1
  -7   2  -7    9.24    8.03   1
  -7   2  -7  -10.05   20.48   1
  -7   2  -6   66.59    9.47   1
  -7   2  -5   52.27    8.10   1
  -7   2  -5   39.82   14.26   1
  -7   2  -4   31.14   18.64   1
  -7   2  -2   86.12   20.04   1
  -7   2  -1  513.02   23.56   1
  -7   2   0   87.80   17.05   1
  -7   2   1   48.72   15.91   1
  -7   2   2 2353.22   70.82   1
  -7   2   3   31.25   12.41   1
  -7   2   4   74.65   13.48   1
  -7   2   5   50.13   12.46   1
  -7   2   6  110.25   11.76   1
  -7   2   7  262.44   13.93   1
  -7   2   8   36.84    8.74   1
  -7   2   8   70.06   14.90   1
  -7   2   9   31.36    7.50   1
  -7   2   9   51.41   14.20   1
  -7   2  10   22.00    5.72   1
  -7   2  11   60.37   13.99   1
  -7   2  12    2.34   12.24   1
  -7   2  15   27.04   10.30   1
  -7   2  16    5.06   10.17   1
  -7   3  -6   58.68    6.59   1
  -7   3  -6   40.83   20.83   1
  -7   3  -5  258.24   11.57   1
  -7   3  -4   27.46   21.17   1
  -7   3  -3  446.90   24.95   1
  -7   3  -1  -13.84   19.49   1
  -7   3   0   26.32   13.65   1
  -7   3   1  103.84   19.77   1
  -7   3   2   -3.84   16.46   1
  -7   3   3  107.12   16.35   1
  -7   3   4   65.29   14.54   1
  -7   3   5  306.60   18.91   1
  -7   3   6  124.77   13.85   1
  -7   3   7 1772.41   54.73   1
  -7   3   8    3.76    9.58   1
  -7   3   9  153.26   11.14   1
  -7   4  -2   20.34   20.57   1
  -7   4  -1   10.89   14.59   1
  -7   4   0    9.92   19.59   1
  -7   4   1  157.50   21.59   1
  -7   4   4   15.92   15.72   1
  -6  -5  -6  123.21   11.77   1
  -6  -5  -5   17.31   10.07   1
  -6  -5  -5   22.09    8.46   1
  -6  -5  -4   13.47   10.28   1
  -6  -5  -4   11.56   10.88   1
  -6  -5  -2   63.68   14.68   1
  -6  -5  -1    6.05   14.81   1
  -6  -5   0  -10.05   14.46   1
  -6  -5   4    9.42   12.83   1
  -6  -5   6    7.84   12.82   1
  -6  -4  -8   78.32    7.79   1
  -6  -4  -8   67.73    6.75   1
  -6  -4  -4   -0.22    8.34   1
  -6  -4   8   67.40   16.58   1
  -6  -4   9    5.43   14.21   1
  -6  -4  10  -32.83   15.36   1
  -6  -3  -8   20.61    6.90   1
  -6  -3  -7    0.46    7.02   1
  -6  -3  -5  101.20    6.84   1
  -6  -3  -4   29.48    7.17   1
  -6  -3  -3  342.62   15.92   1
  -6  -3  -2   11.49    9.63   1
  -6  -3   0  136.19   16.34   1
  -6  -3   1  -13.69   13.17   1
  -6  -3   2   89.87   12.13   1
  -6  -3   3  313.64   16.29   1
  -6  -3   4    7.84    9.63   1
  -6  -3   5  -13.84    9.37   1
  -6  -3   6  101.20   10.46   1
  -6  -3   7   61.00    8.43   1
  -6  -3   8   14.21    6.26   1
  -6  -3   9  237.78   10.79   1
  -6  -3  11  -11.16   19.17   1
  -6  -3  12   51.98   15.72   1
  -6  -3  12   32.38   18.32   1
  -6  -3  13   10.63   18.58   1
  -6  -3  13   38.07   14.19   1
  -6  -3  14   79.92   16.27   1
  -6  -3  14  103.23   15.85   1
  -6  -3  15    3.80   18.88   1
  -6  -3  15    7.51   13.48   1
  -6  -2 -10  344.47   13.73   1
  -6  -2  -9   76.74    7.71   1
  -6  -2  -8  450.71   17.83   1
  -6  -2  -7  187.96   10.97   1
  -6  -2  -6  180.10   11.81   1
  -6  -2  -5   17.31    9.73   1
  -6  -2  -4   13.91    4.33   1
  -6  -2  -4  -17.06   17.35   1
  -6  -2  -3 1537.42   48.62   1
  -6  -2  -3 1676.08   56.50   1
  -6  -2  -2  813.39   27.38   1
  -6  -2  -2  807.13   30.68   1
  -6  -2  -1   18.66    8.21   1
  -6  -2  -1    1.19   14.26   1
  -6  -2   0  132.94   14.99   1
  -6  -2   0  130.19   11.87   1
  -6  -2   1  110.04   12.17   1
  -6  -2   1   91.20   13.75   1
  -6  -2   2 1079.78   36.80   1
  -6  -2   2 1092.30   37.68   1
  -6  -2   3  667.19   25.83   1
  -6  -2   4 1316.96   43.55   1
  -6  -2   5  625.50   22.51   1
  -6  -2   6  117.07   11.25   1
  -6  -2   7  -12.11    9.05   1
  -6  -2   8    1.88   11.56   1
  -6  -2   9   26.42   17.68   1
  -6  -2  10  340.77   23.63   1
  -6  -2  11  620.51   28.40   1
  -6  -2  12   67.73   17.45   1
  -6  -2  12    9.12   17.58   1
  -6  -2  13   62.41   17.38   1
  -6  -2  13   -4.62   14.96   1
  -6  -2  14   -2.76   11.75   1
  -6  -2  14   31.02   16.93   1
  -6  -2  15   -9.30   16.59   1
  -6  -2  15    4.08   16.00   1
  -6  -2  16   20.16   16.43   1
  -6  -2  16   22.47   15.93   1
  -6  -1 -11   -4.45    8.61   1
  -6  -1 -10   86.68   11.17   1
  -6  -1  -9  531.76   21.68   1
  -6  -1  -8   71.40   11.15   1
  -6  -1  -7   81.90   11.22   1
  -6  -1  -6   -2.79   16.97   1
  -6  -1  -6   22.37    9.84   1
  -6  -1  -5   67.24   16.73   1
  -6  -1  -5  101.40   10.88   1
  -6  -1  -4    2.25    9.81   1
  -6  -1  -4  -15.44   10.61   1
  -6  -1  -3  681.73   28.20   1
  -6  -1  -3  638.57   21.73   1
  -6  -1  -3  693.27   24.75   1
  -6  -1  -2  135.26   15.35   1
  -6  -1  -2  129.96    8.21   1
  -6  -1  -1    4.97    5.53   1
  -6  -1  -1  -18.66   14.08   1
  -6  -1   0   -1.82   13.58   1
  -6  -1   1   14.75   10.44   1
  -6  -1   1    4.93   10.08   1
  -6  -1   2 2261.00   69.42   1
  -6  -1   2 2189.30   67.38   1
  -6  -1   3  834.05   28.88   1
  -6  -1   4  521.21   21.00   1
  -6  -1   5   83.17   12.95   1
  -6  -1   6 1428.08   46.10   1
  -6  -1   7 1147.18   39.97   1
  -6  -1   8  411.28   21.50   1
  -6  -1   9  111.51   15.63   1
  -6  -1  10   50.13   13.74   1
  -6  -1  11  165.12   17.73   1
  -6  -1  12    8.41   14.50   1
  -6  -1  13   54.76   15.54   1
  -6  -1  13   73.10   14.71   1
  -6  -1  14  272.58   19.15   1
  -6  -1  14  293.44   20.56   1
  -6  -1  15   64.80   11.59   1
  -6  -1  15   86.49   15.07   1
  -6  -1  16  -15.68   13.78   1
  -6  -1  16  -15.92   13.89   1
  -6  -1  17   27.04   12.17   1
  -6  -1  17   29.92   13.02   1
  -6   0 -10   85.75   13.15   1
  -6   0  -8   27.46   13.73   1
  -6   0  -6  844.48   31.38   1
  -6   0  -6  784.56   30.25   1
  -6   0  -4 3142.72   94.18   1
  -6   0  -4 3070.27   91.98   1
  -6   0  -2  611.57   22.75   1
  -6   0  -2  601.23   24.52   1
  -6   0   0 3901.25  114.93   1
  -6   0   0 3868.84  114.45   1
  -6   0   4  959.76   33.46   1
  -6   0   6  435.56   18.78   1
  -6   0   8  303.80   14.99   1
  -6   0  10   72.59   10.05   1
  -6   0  12  235.62   17.19   1
  -6   0  14  521.67   23.30   1
  -6   0  14  493.73   21.78   1
  -6   0  16   18.92    9.57   1
  -6   1 -11   11.97   15.99   1
  -6   1 -10   74.82   17.82   1
  -6   1  -9  577.92   27.41   1
  -6   1  -8   36.97   17.75   1
  -6   1  -7   68.39   17.86   1
  -6   1  -7   76.39   11.71   1
  -6   1  -6   -3.39   10.52   1
  -6   1  -6   -8.53   16.29   1
  -6   1  -5   72.59   10.22   1
  -6   1  -5   86.30   16.54   1
  -6   1  -4  -15.05   15.21   1
  -6   1  -3  679.12   28.14   1
  -6   1  -3  691.69   25.25   1
  -6   1  -2  121.44   16.75   1
  -6   1  -1    3.69   15.01   1
  -6   1   0   16.48   14.62   1
  -6   1   1   16.97   14.91   1
  -6   1   2 2225.95   67.00   1
  -6   1   2 2241.08   68.17   1
  -6   1   3  845.06   28.49   1
  -6   1   3  863.77   31.15   1
  -6   1   4  557.43   23.14   1
  -6   1   4  533.61   22.64   1
  -6   1   5   71.57   14.38   1
  -6   1   5   54.02   43.81   1
  -6   1   6 1381.61   42.37   1
  -6   1   6 1387.56   45.44   1
  -6   1   7 1149.21   36.61   1
  -6   1   7 1215.92   39.75   1
  -6   1   8  415.75   19.98   1
  -6   1   8  412.90   16.26   1
  -6   1   9   88.17   12.39   1
  -6   1  10   73.10   13.00   1
  -6   1  11  170.56   15.15   1
  -6   1  12   -4.24   11.70   1
  -6   1  12    6.15    6.10   1
  -6   1  13   48.44    5.99   1
  -6   1  13   49.42   11.53   1
  -6   1  13   56.25    6.30   1
  -6   1  14  274.56   16.90   1
  -6   1  15   75.86   12.37   1
  -6   1  16   15.68   10.85   1
  -6   1  17   16.32   11.31   1
  -6   2  -7  167.70   10.88   1
  -6   2  -7  199.37   17.79   1
  -6   2  -6  167.18   21.98   1
  -6   2  -6  183.87   10.58   1
  -6   2  -5   23.14    7.12   1
  -6   2  -5   22.47   19.53   1
  -6   2  -4   17.06   13.30   1
  -6   2  -4   22.28    7.84   1
  -6   2  -3 1633.78   54.97   1
  -6   2  -2  836.37   34.13   1
  -6   2  -1  -10.05   16.55   1
  -6   2   0  131.56   17.20   1
  -6   2   1   82.26   16.69   1
  -6   2   2 1145.82   38.59   1
  -6   2   3  695.90   26.38   1
  -6   2   4 1343.96   43.26   1
  -6   2   5  612.56   22.77   1
  -6   2   6  122.54   10.63   1
  -6   2   7    7.84    7.62   1
  -6   2   8   -5.76    6.53   1
  -6   2   8  -21.25   13.00   1
  -6   2   9   62.09   13.24   1
  -6   2   9   50.27    5.53   1
  -6   2  10  352.69   19.16   1
  -6   2  11  657.92   26.68   1
  -6   2  14    2.25    9.57   1
  -6   3  -7   -7.78   19.98   1
  -6   3  -5   81.36   17.32   1
  -6   3  -4   19.01   15.61   1
  -6   3  -3  383.77   26.64   1
  -6   3  -2   13.76   19.51   1
  -6   3  -1  283.59   19.87   1
  -6   3   0  136.19   19.84   1
  -6   3   1    2.37   17.71   1
  -6   3   2   84.64   17.11   1
  -6   3   3  291.38   20.14   1
  -6   3   4   -4.88   14.10   1
  -6   3   5   -1.35   12.16   1
  -6   3   6   97.81   12.66   1
  -6   3   7   38.44   10.91   1
  -6   5  -4   17.98    5.43   1
  -6   5  -3   82.99    9.11   1
  -5  -6   1   -6.25   13.75   1
  -5  -5  -6    9.86    8.85   1
  -5  -5  -6   11.63    7.64   1
  -5  -5  -6   22.75    7.35   1
  -5  -5  -5   53.73   10.85   1
  -5  -5  -4   75.34   12.50   1
  -5  -5  -3    0.53   12.23   1
  -5  -5  -2  208.80   17.63   1
  -5  -5  -1  143.04   15.31   1
  -5  -5   0   12.96   14.04   1
  -5  -5   1  101.81   17.76   1
  -5  -5   2   20.98   15.21   1
  -5  -5   3    2.79   12.56   1
  -5  -5   7   16.16   13.99   1
  -5  -4  -7  136.66    9.82   1
  -5  -4  -6    6.60    6.17   1
  -5  -4  -5  116.64    9.29   1
  -5  -4   6    8.70   13.81   1
  -5  -4   7   -0.32   19.16   1
  -5  -4   8   38.07   19.74   1
  -5  -4   9   -3.35   19.51   1
  -5  -3  -8    1.99    5.33   1
  -5  -3  -7  107.54    8.09   1
  -5  -3  -5  150.31    8.09   1
  -5  -3  -4   79.39    8.20   1
  -5  -3   2   -6.40   11.89   1
  -5  -3   3  110.25   12.60   1
  -5  -3   4   40.83    9.97   1
  -5  -3   5   87.05    9.33   1
  -5  -3   6  281.57   13.09   1
  -5  -3   7  316.13   13.16   1
  -5  -3   8   -0.44    4.42   1
  -5  -3  10  -26.32   19.08   1
  -5  -3  11   26.94   19.41   1
  -5  -3  12   -3.57   16.90   1
  -5  -3  13   10.50   18.86   1
  -5  -3  14  -25.60   18.42   1
  -5  -3  14   -8.41   19.31   1
  -5  -3  15   14.75   16.67   1
  -5  -3  15   -3.10   17.18   1
  -5  -2  -9  175.03    9.26   1
  -5  -2  -8  201.36   10.78   1
  -5  -2  -7   15.84    6.93   1
  -5  -2  -6  355.70   15.09   1
  -5  -2  -4  558.85   17.97   1
  -5  -2  -3 1700.74   56.09   1
  -5  -2  -3 1641.87   49.43   1
  -5  -2  -2  160.78   17.75   1
  -5  -2  -2  172.40    9.72   1
  -5  -2  -1    3.20    9.52   1
  -5  -2  -1    3.76    7.99   1
  -5  -2   0  225.90   13.53   1
  -5  -2   1   20.25    8.37   1
  -5  -2   2  -16.89   10.69   1
  -5  -2   4 1188.87   47.58   1
  -5  -2   5  593.41   21.92   1
  -5  -2   6  757.35   25.32   1
  -5  -2   7    2.62    7.81   1
  -5  -2  11  -11.09   18.51   1
  -5  -2  11   12.60   17.68   1
  -5  -2  12  356.83   23.80   1
  -5  -2  12  355.70   23.76   1
  -5  -2  13   14.06   16.35   1
  -5  -2  13   29.16   16.09   1
  -5  -2  14   25.91    6.31   1
  -5  -2  14   31.25   14.87   1
  -5  -2  14   36.48   17.15   1
  -5  -2  15  -23.72   16.07   1
  -5  -2  15   15.52   16.31   1
  -5  -2  15   -3.84    6.19   1
  -5  -2  16  -18.66   16.50   1
  -5  -2  16   -8.18   16.24   1
  -5  -1 -11   76.74    9.99   1
  -5  -1 -10 1374.18   42.26   1
  -5  -1  -9  407.23   18.16   1
  -5  -1  -8   51.41   10.32   1
  -5  -1  -7  119.68   10.50   1
  -5  -1  -6  673.40   23.87   1
  -5  -1  -5    9.36    8.51   1
  -5  -1  -5    7.56   10.51   1
  -5  -1  -4   18.15    9.54   1
  -5  -1  -4  -13.54   14.43   1
  -5  -1  -3  856.15   31.02   1
  -5  -1  -3  848.56   26.80   1
  -5  -1  -3  890.43   29.24   1
  -5  -1  -2 1371.96   44.45   1
  -5  -1  -2 1308.27   39.79   1
  -5  -1  -1 6419.21  189.08   1
  -5  -1  -1 6253.65  183.47   1
  -5  -1   0  389.27   18.55   1
  -5  -1   0  390.46   14.62   1
  -5  -1   1 2975.70   89.46   1
  -5  -1   1 2860.11   87.71   1
  -5  -1   2 7050.96  199.85   1
  -5  -1   2 6812.85  196.45   1
  -5  -1   3  536.85   21.32   1
  -5  -1   4 3167.44   95.68   1
  -5  -1   5  119.90   13.58   1
  -5  -1   7   18.15   11.08   1
  -5  -1   8  123.43   15.11   1
  -5  -1   9   28.52   13.88   1
  -5  -1  10  116.21   15.31   1
  -5  -1  11  114.49   16.05   1
  -5  -1  12  429.32   23.62   1
  -5  -1  12  428.90   20.71   1
  -5  -1  13  517.11   24.56   1
  -5  -1  13  519.38   23.25   1
  -5  -1  14   63.68   14.52   1
  -5  -1  14   38.94   10.73   1
  -5  -1  15    8.88   13.11   1
  -5  -1  16   23.52   10.96   1
  -5  -1  16   -2.40   12.40   1
  -5  -1  16    0.67   12.78   1
  -5  -1  17   57.76   13.98   1
  -5  -1  17   32.60   13.82   1
  -5  -1  17   36.72   11.27   1
  -5   0 -10  331.97   18.22   1
  -5   0  -8   13.32   12.92   1
  -5   0  -6   70.56   12.43   1
  -5   0  -6   69.39   13.66   1
  -5   0  -4  771.73   27.22   1
  -5   0  -4  705.96   27.10   1
  -5   0  -2 3561.70  106.23   1
  -5   0  -2 3586.81  109.00   1
  -5   0   0   15.13    8.01   1
  -5   0   0    0.50   12.51   1
  -5   0   2  146.89   12.60   1
  -5   0   4 1087.02   35.61   1
  -5   0   6  670.81   24.86   1
  -5   0   8    2.34   11.26   1
  -5   0  10  391.25   19.78   1
  -5   0  12  284.93   17.89   1
  -5   0  12  286.62   16.25   1
  -5   0  14  625.50   24.01   1
  -5   0  14  585.16   25.64   1
  -5   0  16   71.91   12.38   1
  -5   0  16   51.84    9.79   1
  -5   1 -10 1281.64   45.82   1
  -5   1  -9  454.54   23.88   1
  -5   1  -8   21.90   17.50   1
  -5   1  -7  139.00   18.63   1
  -5   1  -6  670.29   24.85   1
  -5   1  -6  704.37   29.19   1
  -5   1  -5   -2.79    8.78   1
  -5   1  -5  -18.84   15.36   1
  -5   1  -4    6.40   15.13   1
  -5   1  -4   -4.45    8.31   1
  -5   1  -3  912.04   32.62   1
  -5   1  -3  881.50   29.10   1
  -5   1  -2 1360.13   44.26   1
  -5   1  -1 6630.84  185.66   1
  -5   1   0  400.40   18.01   1
  -5   1   1 3044.83   88.29   1
  -5   1   2 6520.56  197.03   1
  -5   1   2 6617.82  195.24   1
  -5   1   3  524.41   19.69   1
  -5   1   3  507.60   18.47   1
  -5   1   4 3244.44   95.69   1
  -5   1   4 3214.89   92.99   1
  -5   1   5  105.68    9.66   1
  -5   1   5  116.86   12.76   1
  -5   1   6   13.62   11.66   1
  -5   1   6    8.12    6.95   1
  -5   1   7  -13.25   11.50   1
  -5   1   7   -8.12    6.78   1
  -5   1   8  141.85   12.86   1
  -5   1   9    6.05   11.22   1
  -5   1  10   94.28   12.43   1
  -5   1  11  111.94    8.04   1
  -5   1  11  126.11   13.03   1
  -5   1  12  401.20   19.63   1
  -5   1  13  524.41   21.98   1
  -5   1  14   49.98   11.03   1
  -5   1  15   -0.85    9.64   1
  -5   1  16    0.44    9.68   1
  -5   1  17   62.09   11.19   1
  -5   2  -9  164.35   18.20   1
  -5   2  -8  192.65   22.49   1
  -5   2  -7   -3.24   19.91   1
  -5   2  -6  373.26   20.87   1
  -5   2  -6  347.45   13.42   1
  -5   2  -5   61.00    6.87   1
  -5   2  -5   44.89   18.89   1
  -5   2  -4  565.96   28.55   1
  -5   2  -4  586.61   19.86   1
  -5   2  -3 1674.45   55.65   1
  -5   2  -2  194.88   19.54   1
  -5   2  -1  -18.92   16.18   1
  -5   2   0  246.18   18.51   1
  -5   2   1   14.82   14.17   1
  -5   2   2    0.09   10.81   1
  -5   2   3  -18.75   12.21   1
  -5   2   4 1208.95   39.64   1
  -5   2   5  564.54   21.86   1
  -5   2   6  770.06   24.97   1
  -5   2   7    9.24    6.99   1
  -5   2   8   -1.74    4.91   1
  -5   2  10   36.84   11.78   1
  -5   2  11    3.42   10.55   1
  -5   2  12  311.17   16.93   1
  -5   3  -6  137.36   18.28   1
  -5   3  -3  -17.89   16.16   1
  -5   3  -2  -23.04   19.87   1
  -5   3  -1   13.91   15.74   1
  -5   3   0   23.04   17.18   1
  -5   3   1  209.96   19.71   1
  -5   3   2   -2.69   14.63   1
  -5   3   3  152.28   16.04   1
  -5   3   4   39.19   13.15   1
  -5   3   5  102.01   12.93   1
  -5   5  -3   28.20    8.71   1
  -5   5  -2  179.02   13.38   1
  -5   5  -1  127.01   13.07   1
  -4  -5  -6    7.95    8.91   1
  -4  -5  -6    9.06    8.07   1
  -4  -5  -5   -2.40    9.73   1
  -4  -5  -3  135.96   15.16   1
  -4  -5  -2   -6.97   10.45   1
  -4  -5  -1    0.12   14.06   1
  -4  -5   0   25.20   15.26   1
  -4  -5   1  213.16   20.73   1
  -4  -5   2   42.38   17.71   1
  -4  -5   3  -30.25   18.04   1
  -4  -5   4    8.35   15.14   1
  -4  -4  -7  108.37    8.95   1
  -4  -4  -6   77.79   10.23   1
  -4  -4  -5   95.26   11.32   1
  -4  -4  -4   86.30   12.82   1
  -4  -4   4  177.42   21.31   1
  -4  -4   5  367.49   22.62   1
  -4  -4   6   97.42   20.92   1
  -4  -4   7   63.20   21.15   1
  -4  -4   8   48.16   20.40   1
  -4  -4   9   46.65   18.99   1
  -4  -4  10   26.11   17.58   1
  -4  -4  11   90.63   19.23   1
  -4  -3  -7  110.04    7.34   1
  -4  -3   8   64.00   21.12   1
  -4  -3   9   36.97   20.31   1
  -4  -3  10   -3.69   14.17   1
  -4  -3  11  172.66   21.81   1
  -4  -3  12   18.92   20.01   1
  -4  -3  13    6.92   13.41   1
  -4  -3  14  -18.06   18.70   1
  -4  -3  15   49.28   19.23   1
  -4  -3  15   40.32   18.92   1
  -4  -2  -8  287.98   11.54   1
  -4  -2  -7  164.10    8.45   1
  -4  -2  -6  170.82    9.15   1
  -4  -2  -4  205.92    8.32   1
  -4  -2  -3    2.13    5.55   1
  -4  -2  -1  216.68   14.43   1
  -4  -2   0  223.20   15.84   1
  -4  -2   1   -0.62   10.66   1
  -4  -2   2   63.20    9.86   1
  -4  -2   3   12.74    6.50   1
  -4  -2   4 1791.83   53.34   1
  -4  -2   5  972.19   30.56   1
  -4  -2   6 1011.88   31.81   1
  -4  -2   7  343.73   12.61   1
  -4  -2  10  247.43   22.34   1
  -4  -2  11  356.83   23.42   1
  -4  -2  12  100.80   19.68   1
  -4  -2  12  128.14   14.26   1
  -4  -2  13   16.81   17.63   1
  -4  -2  13   27.14   14.59   1
  -4  -2  14   35.64   15.40   1
  -4  -2  14    3.65   11.50   1
  -4  -2  14   20.34    5.41   1
  -4  -2  15   35.40   17.37   1
  -4  -2  15   34.11   15.77   1
  -4  -2  16   21.53   15.87   1
  -4  -2  16   -0.76   15.12   1
  -4  -1 -10  315.06   13.84   1
  -4  -1  -9    8.29    8.29   1
  -4  -1  -7  436.39   17.13   1
  -4  -1  -5   39.06    8.00   1
  -4  -1  -4  435.56   22.12   1
  -4  -1  -4  412.09   15.83   1
  -4  -1  -3 1422.04   53.55   1
  -4  -1  -3 1496.92   48.75   1
  -4  -1  -1    7.24    8.82   1
  -4  -1  -1   15.44    6.52   1
  -4  -1   0  103.23    7.32   1
  -4  -1   1 4484.98  127.24   1
  -4  -1   1 4202.93  129.66   1
  -4  -1   2 2259.10   97.91   1
  -4  -1   2 2346.43   78.47   1
  -4  -1   3  216.68   12.07   1
  -4  -1   7    3.35   12.00   1
  -4  -1   8   85.01   10.70   1
  -4  -1   9   40.07   13.67   1
  -4  -1  10  141.85   15.72   1
  -4  -1  10  145.44   13.27   1
  -4  -1  11  507.60   24.33   1
  -4  -1  11  507.15   24.77   1
  -4  -1  12  940.65   35.58   1
  -4  -1  12  893.41   35.27   1
  -4  -1  13    3.72   14.28   1
  -4  -1  13   -1.06   13.51   1
  -4  -1  14  -18.66   14.17   1
  -4  -1  14   17.89   12.44   1
  -4  -1  15   -4.37   10.53   1
  -4  -1  15   11.42   12.03   1
  -4  -1  15   -2.50   10.21   1
  -4  -1  16   -3.69   12.83   1
  -4  -1  16   -6.92   10.15   1
  -4  -1  16    9.86   13.31   1
  -4  -1  17   10.96   12.58   1
  -4  -1  17   23.62   10.50   1
  -4  -1  17    4.84   12.36   1
  -4   0 -10  437.23   20.07   1
  -4   0  -8  874.38   31.34   1
  -4   0  -6  277.22   16.32   1
  -4   0  -4   98.01   12.47   1
  -4   0  -4   87.24   12.14   1
  -4   0  -2  508.05   19.84   1
  -4   0  -2  499.52   20.11   1
  -4   0   0  651.78   26.55   1
  -4   0   0  673.92   39.46   1
  -4   0   4 1561.04   48.20   1
  -4   0   6    2.92    7.18   1
  -4   0   8   17.39   10.34   1
  -4   0  10  875.57   30.77   1
  -4   0  10  927.81   31.68   1
  -4   0  12  602.70   24.06   1
  -4   0  12  632.52   25.65   1
  -4   0  14   12.82   10.74   1
  -4   0  14    7.45    9.66   1
  -4   0  16   51.27   15.75   1
  -4   0  16   76.91   12.10   1
  -4   0  16   90.06    9.87   1
  -4   1  -8   33.87   12.34   1
  -4   1  -7  454.12   24.29   1
  -4   1  -6   29.70   15.81   1
  -4   1  -6   21.62    8.84   1
  -4   1  -5   33.52    8.34   1
  -4   1  -4  419.02   15.97   1
  -4   1  -4  432.64   22.05   1
  -4   1  -3 1557.88   48.15   1
  -4   1  -3 1561.83   45.84   1
  -4   1  -2    6.76   14.56   1
  -4   1  -1   16.89   14.55   1
  -4   1   0  101.40   10.67   1
  -4   1   1 4534.68  126.60   1
  -4   1   2 2328.06   67.55   1
  -4   1   2 2251.50   68.33   1
  -4   1   3  202.21   11.66   1
  -4   1   3  197.40   14.33   1
  -4   1   4    4.62    8.21   1
  -4   1   5 1312.61   41.30   1
  -4   1   5 1298.88   38.92   1
  -4   1   6    8.35    5.55   1
  -4   1   6   14.98   10.68   1
  -4   1   7  -11.42    7.30   1
  -4   1   7   -5.81    5.21   1
  -4   1   8   99.60    8.78   1
  -4   1   9   52.27   10.27   1
  -4   1  10  151.78   12.07   1
  -4   1  11  505.80   20.69   1
  -4   1  12  901.80   31.83   1
  -4   1  13   13.25    9.32   1
  -4   1  14   -8.82    9.27   1
  -4   1  15   29.70    9.37   1
  -4   1  16  -14.29    9.60   1
  -4   1  17   19.18   18.92   1
  -4   2  -7  171.35   17.02   1
  -4   2  -6  139.95   20.82   1
  -4   2  -5    2.07    4.87   1
  -4   2  -5   13.54   18.55   1
  -4   2  -4  206.78   20.42   1
  -4   2  -4  198.25    9.01   1
  -4   2  -3  -37.82   18.33   1
  -4   2  -1  225.60   18.62   1
  -4   2   0  246.80   15.08   1
  -4   2   2   74.13    9.82   1
  -4   2   3   13.32   11.10   1
  -4   2   4 1676.90   52.42   1
  -4   2   5  926.59   29.83   1
  -4   2   6  980.94   31.32   1
  -4   2   7  299.64   11.42   1
  -4   2  16   23.23   20.82   1
  -4   3  -3   18.23   19.73   1
  -4   3  -2  -11.22   19.50   1
  -4   3  -1   -0.38   13.50   1
  -4   3   0   33.41   16.42   1
  -4   3   1  163.33   17.64   1
  -4   3   2  653.31   26.07   1
  -4   3   3   68.72   14.76   1
  -4   4  -4   71.57    6.94   1
  -4   5  -3  139.71   10.40   1
  -4   5  -2    4.84    9.15   1
  -4   5  -1    4.88   11.09   1
  -4   5   0   -5.71   12.48   1
  -4   5   1  241.49   18.34   1
  -4   6   0    7.84   11.37   1
  -3  -6  -2   29.70   12.32   1
  -3  -5  -6   18.92    8.53   1
  -3  -5  -6  -11.49    9.15   1
  -3  -5  -5  264.71   15.94   1
  -3  -5  -4  115.99   13.79   1
  -3  -5  -3   58.22   13.89   1
  -3  -5  -2   12.18   13.12   1
  -3  -5  -1   -3.13   14.66   1
  -3  -5   0   -4.71   13.32   1
  -3  -5   1  101.20   14.29   1
  -3  -5   2    5.52   12.22   1
  -3  -5   3  -14.52   16.31   1
  -3  -5   4   36.48   18.97   1
  -3  -4  -7  189.06   10.72   1
  -3  -4  -7  184.69    8.97   1
  -3  -4  -6    8.88    8.82   1
  -3  -4  -6   17.14    7.53   1
  -3  -4  -5  269.94   14.46   1
  -3  -4  -4  410.06   19.44   1
  -3  -4  -3    7.24   11.84   1
  -3  -4  -2   -8.35   14.22   1
  -3  -4  -1  280.90   16.76   1
  -3  -4   0    7.18   12.49   1
  -3  -4   1   23.91   12.22   1
  -3  -4   2   54.02   17.79   1
  -3  -4   3  116.64   19.22   1
  -3  -4   4   32.26   16.47   1
  -3  -4   5  252.49   23.84   1
  -3  -4   6  -22.00   20.64   1
  -3  -4   7   77.44   17.07   1
  -3  -4   8   68.06   16.34   1
  -3  -4   9   14.14   19.85   1
  -3  -4  10   -6.00   20.92   1
  -3  -4  11  214.92   24.63   1
  -3  -4  12  -14.59   21.93   1
  -3  -3  -7   36.84    5.46   1
  -3  -3  -6   55.95    5.68   1
  -3  -3   6  -14.14   20.68   1
  -3  -3   7   41.22   20.80   1
  -3  -3   8  283.92   25.28   1
  -3  -3   9 1296.00   48.96   1
  -3  -3  10  117.72   16.49   1
  -3  -3  12  261.79   23.95   1
  -3  -3  13   38.56   18.88   1
  -3  -3  14   12.39   15.77   1
  -3  -3  15   64.80   20.93   1
  -3  -2  -6    9.80    5.57   1
  -3  -2   0   97.61   12.84   1
  -3  -2   1   97.61   11.46   1
  -3  -2   2 1344.69   41.07   1
  -3  -2   3 1198.54   37.39   1
  -3  -2   4   52.13    6.50   1
  -3  -2   5 1075.18   32.13   1
  -3  -2   6  163.58    7.42   1
  -3  -2   8  238.08   22.22   1
  -3  -2   9  118.37   15.01   1
  -3  -2  10 1386.07   49.89   1
  -3  -2  11  163.58   20.98   1
  -3  -2  12  201.07   20.99   1
  -3  -2  13   58.37   17.57   1
  -3  -2  14    9.49   14.72   1
  -3  -2  14   18.66   12.18   1
  -3  -2  15   -8.18   16.87   1
  -3  -2  15    0.08   14.90   1
  -3  -2  16   35.88   14.74   1
  -3  -2  16    8.07   16.30   1
  -3  -1  -9  184.96    9.79   1
  -3  -1  -7  218.45   10.94   1
  -3  -1  -6  107.74    7.89   1
  -3  -1  -5 5688.18  168.94   1
  -3  -1  -4 2276.24   64.89   1
  -3  -1  -3  674.96   28.06   1
  -3  -1  -2 2041.23   59.64   1
  -3  -1  -2 2089.40   63.99   1
  -3  -1  -1  -13.03    8.59   1
  -3  -1   0  118.59    9.58   1
  -3  -1   1 8624.84  239.60   1
  -3  -1   2 8770.32  256.60   1
  -3  -1   9    3.65   10.16   1
  -3  -1  10   -0.92   14.34   1
  -3  -1  10   17.81   13.67   1
  -3  -1  11   54.32   15.77   1
  -3  -1  11   82.99   11.66   1
  -3  -1  12   90.25   15.96   1
  -3  -1  12  113.21   14.90   1
  -3  -1  13  180.63   13.71   1
  -3  -1  13  174.77   16.92   1
  -3  -1  13  183.33   16.25   1
  -3  -1  14    3.96   12.62   1
  -3  -1  14   -3.39   13.51   1
  -3  -1  14    8.64   10.05   1
  -3  -1  15    4.67    9.24   1
  -3  -1  15   26.52   13.60   1
  -3  -1  15    4.33   11.44   1
  -3  -1  16   48.16   13.74   1
  -3  -1  16   39.69   13.23   1
  -3  -1  16   57.61   10.47   1
  -3  -1  17    9.49    9.55   1
  -3  -1  17  -29.59   13.49   1
  -3  -1  17   10.37   11.46   1
  -3   0  -8   58.06   12.04   1
  -3   0  -6 1422.04   45.25   1
  -3   0  -4 3815.53  111.19   1
  -3   0  -4 3730.77  107.50   1
  -3   0   0  395.21   19.48   1
  -3   0   0  436.39   21.31   1
  -3   0   4  551.31   19.72   1
  -3   0   6  218.45   13.01   1
  -3   0   8  837.52   28.94   1
  -3   0  10   78.32   10.97   1
  -3   0  10   63.68   11.49   1
  -3   0  12   14.44   10.41   1
  -3   0  12   11.76   11.04   1
  -3   0  14   11.49   10.44   1
  -3   0  14   -6.30    9.34   1
  -3   0  16   33.76   13.25   1
  -3   0  16   26.73    9.31   1
  -3   0  16   39.69   10.71   1
  -3   1  -8   15.44   15.96   1
  -3   1  -7  229.83   18.80   1
  -3   1  -6  127.69   17.18   1
  -3   1  -5 6015.55  173.73   1
  -3   1  -5 6071.53  171.42   1
  -3   1  -4 2291.54   67.02   1
  -3   1  -4 2282.93   68.80   1
  -3   1  -3  658.95   27.72   1
  -3   1  -3  690.11   22.59   1
  -3   1  -2 2102.22   63.27   1
  -3   1  -1   -5.95   14.01   1
  -3   1   0  127.69   14.01   1
  -3   1   1 8085.61  233.79   1
  -3   1   2 9042.11  251.04   1
  -3   1   3  989.73   44.67   1
  -3   1   3 1004.89   33.60   1
  -3   1   4 2270.52   67.66   1
  -3   1   4 2256.25   65.55   1
  -3   1   5  175.56   12.45   1
  -3   1   5  171.09    7.32   1
  -3   1   6  411.68   16.23   1
  -3   1   6  359.86   12.52   1
  -3   1   7  217.86   12.10   1
  -3   1   8   -8.41    8.47   1
  -3   1   9    3.39    8.83   1
  -3   1  11   75.34   10.24   1
  -3   1  12   98.41   10.52   1
  -3   1  13  180.36   11.82   1
  -3   1  14    0.61    8.42   1
  -3   1  15   22.00    8.35   1
  -3   1  15   14.75   17.82   1
  -3   1  16   54.46   17.71   1
  -3   1  16   62.09    9.30   1
  -3   1  17   20.34   17.14   1
  -3   2  -6    9.18   18.12   1
  -3   2  -5   22.66   17.90   1
  -3   2  -4  133.40   18.48   1
  -3   2  -3  154.01   16.38   1
  -3   2  -2  857.32   31.04   1
  -3   2   0   90.82   11.44   1
  -3   2   1   97.02   13.99   1
  -3   2   2 1311.89   41.29   1
  -3   2   3 1174.43   37.70   1
  -3   2   4   41.47    8.24   1
  -3   2   5  997.30   32.21   1
  -3   2  15   -6.15   20.93   1
  -3   2  16  -12.32   16.36   1
  -3   3  14   10.37   22.15   1
  -3   4  -4  338.19   13.61   1
  -3   4  -3   -4.88    7.47   1
  -3   4  11  239.63   21.67   1
  -3   5  -4  111.94    7.62   1
  -3   5  -3   68.89    8.63   1
  -3   5  -2   -2.16    9.58   1
  -3   5  -1   -0.34   10.80   1
  -3   5   0   -1.28   12.68   1
  -3   5   1  105.47   15.82   1
  -3   5   2   16.08   16.04   1
  -3   5   3   -6.71   12.17   1
  -3   5   4   64.80   17.87   1
  -3   5   5   26.73   18.72   1
  -3   5   6  135.49   20.49   1
  -3   5   7    1.59   14.41   1
  -3   5  10    9.36   16.77   1
  -3   6  -1   20.52   10.87   1
  -3   6   0   -2.46   11.08   1
  -3   6   2   58.83   12.12   1
  -2  -6  -3   27.67   13.15   1
  -2  -6  -2   69.06   14.79   1
  -2  -6   1   42.77   12.43   1
  -2  -5  -7   -7.90    7.81   1
  -2  -5  -6   31.47    9.76   1
  -2  -5  -6   24.70    9.94   1
  -2  -5  -5  183.33   13.81   1
  -2  -5  -4   61.15   12.67   1
  -2  -5  -3   -1.46   12.92   1
  -2  -5  -2  165.12   16.70   1
  -2  -5  -1    3.42   14.39   1
  -2  -5   0   61.31   16.29   1
  -2  -5   1   62.73   17.27   1
  -2  -5   2   71.91   18.32   1
  -2  -5   3   98.21   19.62   1
  -2  -5   4   79.03   15.11   1
  -2  -5   5   47.61   19.32   1
  -2  -4  -7  307.30   13.67   1
  -2  -4  -7  331.97   13.85   1
  -2  -4  -6  196.00   12.04   1
  -2  -4  -6  215.21   12.32   1
  -2  -4  -5  641.61   24.82   1
  -2  -4  -4    7.40   11.32   1
  -2  -4  -3   12.53   12.74   1
  -2  -4  -2    7.13   13.62   1
  -2  -4  -1  -10.37   15.13   1
  -2  -4   0   28.84   14.61   1
  -2  -4   1   36.72   16.24   1
  -2  -4   2  213.45   20.75   1
  -2  -4   3  121.88   19.43   1
  -2  -4   4    5.11   13.33   1
  -2  -4   5  330.51   25.82   1
  -2  -4   6  -20.07   18.91   1
  -2  -4   7   65.93   19.49   1
  -2  -4   8   98.21   22.20   1
  -2  -4   9   14.14   20.60   1
  -2  -4  10    5.15   20.79   1
  -2  -4  11    8.29   19.81   1
  -2  -3  -6   41.47    6.96   1
  -2  -3  -6   52.27    6.36   1
  -2  -3  -5   22.56    7.88   1
  -2  -3  -4   63.84   10.71   1
  -2  -3   3  594.87   28.29   1
  -2  -3   4    5.24   12.64   1
  -2  -3   5  258.24   20.89   1
  -2  -3   6   20.07   19.98   1
  -2  -3   7   51.84   21.02   1
  -2  -3   8   95.65   22.30   1
  -2  -3   9   60.06   21.70   1
  -2  -3  10   35.40   18.09   1
  -2  -3  11    8.76   13.73   1
  -2  -3  12   43.30   19.61   1
  -2  -3  13   37.21   18.79   1
  -2  -3  14   46.10   18.20   1
  -2  -3  15   12.53   18.90   1
  -2  -2   4 1265.22   37.70   1
  -2  -2   6  102.82   18.05   1
  -2  -2   7  932.69   36.04   1
  -2  -2   8  272.58   21.46   1
  -2  -2   9  394.02   24.61   1
  -2  -2  10  183.60   16.80   1
  -2  -2  11  167.70   20.46   1
  -2  -2  12  142.32   15.27   1
  -2  -2  13    1.30   16.46   1
  -2  -2  14  104.45   13.08   1
  -2  -2  14  100.20   17.62   1
  -2  -2  15   27.35   17.47   1
  -2  -2  15   55.20   16.20   1
  -2  -2  16   27.67   15.99   1
  -2  -2  16    6.45   11.23   1
  -2  -1  -8   30.80    5.44   1
  -2  -1  -7  429.73   14.51   1
  -2  -1  -6   79.21    6.05   1
  -2  -1  -5  208.22    8.95   1
  -2  -1  -4  270.93   10.21   1
  -2  -1  -2   -7.34   12.57   1
  -2  -1  -1 1496.14   46.42   1
  -2  -1   0 1126.27   55.04   1
  -2  -1   1  648.21   46.85   1
  -2  -1   2 4855.30  143.54   1
  -2  -1   7  -16.40   13.93   1
  -2  -1   8   50.69   13.96   1
  -2  -1   9  232.26   17.37   1
  -2  -1  10  136.66   16.60   1
  -2  -1  11  155.75   16.47   1
  -2  -1  11  119.46   11.37   1
  -2  -1  11  141.37   15.22   1
  -2  -1  12   -3.10   13.02   1
  -2  -1  12  -11.70    9.58   1
  -2  -1  12    4.37   14.67   1
  -2  -1  13    7.40   13.76   1
  -2  -1  13   24.70    9.24   1
  -2  -1  13   39.31   12.67   1
  -2  -1  14   49.56   13.52   1
  -2  -1  14   49.00   10.22   1
  -2  -1  14   17.72   12.55   1
  -2  -1  15   20.79   11.58   1
  -2  -1  15   18.58    8.71   1
  -2  -1  15   -3.17   12.25   1
  -2  -1  16   12.46   12.28   1
  -2  -1  16   34.69   12.84   1
  -2  -1  16   31.58   10.12   1
  -2  -1  17   98.80   14.51   1
  -2   0  -8  406.83   18.56   1
  -2   0  -6 1178.55   37.08   1
  -2   0  -4  695.90   23.74   1
  -2   0  -2  281.57   26.85   1
  -2   0  -2  288.66   23.11   1
  -2   0   2  563.59   20.42   1
  -2   0   4 2177.16   64.39   1
  -2   0   6 2625.54   77.88   1
  -2   0   8   23.04    9.31   1
  -2   0   8   23.04    9.12   1
  -2   0  10  522.58   21.03   1
  -2   0  10  528.08   20.68   1
  -2   0  12  760.10   27.02   1
  -2   0  12  743.65   27.82   1
  -2   0  14   11.70   13.27   1
  -2   0  14   -1.14    8.90   1
  -2   0  14   31.14   10.16   1
  -2   0  16   64.00    8.64   1
  -2   0  16   65.77   14.92   1
  -2   0  16   58.68   10.72   1
  -2   1  -7  420.66   19.69   1
  -2   1  -6   86.49   15.81   1
  -2   1  -5  204.78   14.31   1
  -2   1  -4  292.75   10.95   1
  -2   1  -4  278.22   18.35   1
  -2   1  -3   30.69   34.13   1
  -2   1  -2   31.70   14.75   1
  -2   1  -1 1531.16   46.96   1
  -2   1   0 1169.64   65.66   1
  -2   1   1  668.74   47.58   1
  -2   1   2 4975.89  141.08   1
  -2   1   3 9858.50  281.98   1
  -2   1   3 9783.19  278.93   1
  -2   1   4   33.41    5.55   1
  -2   1   4   23.72    7.99   1
  -2   1   5   30.36    8.38   1
  -2   1   6   13.32    7.08   1
  -2   1   7   -6.50    6.78   1
  -2   1   8   44.76    7.49   1
  -2   1   9  221.71   11.91   1
  -2   1  10  119.90   10.73   1
  -2   1  11  123.21    9.99   1
  -2   1  12    1.77    7.47   1
  -2   1  13   34.11    7.94   1
  -2   1  14   45.02    7.92   1
  -2   1  14   43.69   13.35   1
  -2   1  15    9.73    6.99   1
  -2   1  15   17.14   17.80   1
  -2   1  16   20.79   16.51   1
  -2   1  16   38.69    6.84   1
  -2   1  17  109.83   18.65   1
  -2   2  -3  314.00   21.26   1
  -2   2  -2  880.90   30.87   1
  -2   2  -1   18.06   15.56   1
  -2   2   0  149.82   15.67   1
  -2   2   1 1613.63   50.61   1
  -2   2   2  255.36   15.02   1
  -2   2  13  -19.54   16.35   1
  -2   2  14  123.88   22.48   1
  -2   2  15   53.14   21.87   1
  -2   2  16   23.14   19.62   1
  -2   3  -3  312.94   13.44   1
  -2   3  12   75.52   22.07   1
  -2   3  13   28.73   22.94   1
  -2   3  14  -20.70   22.20   1
  -2   3  15   22.94   21.27   1
  -2   4  -4    7.78    5.08   1
  -2   4  -3   23.52    8.54   1
  -2   4  -2   29.59    9.90   1
  -2   4  -1   11.29   11.76   1
  -2   4   0   33.87   13.74   1
  -2   4   9   67.73   22.88   1
  -2   4  13   17.98   16.37   1
  -2   5  -4   45.02    6.31   1
  -2   5  -3   10.18    8.29   1
  -2   5  -2  137.36   12.42   1
  -2   5  -1   19.80   11.39   1
  -2   5   0   68.89   13.61   1
  -2   5   1   25.40   11.29   1
  -2   5   2   65.93   16.40   1
  -2   5   4   99.20   19.32   1
  -2   5   5   21.62   19.72   1
  -2   5   6   34.22   19.54   1
  -2   5   9   21.25   16.32   1
  -2   6  -1   -4.00   11.20   1
  -2   6   0   -3.84   12.47   1
  -1  -6  -3    5.86   11.62   1
  -1  -6  -2    3.03   10.72   1
  -1  -6  -1    3.72   15.13   1
  -1  -5  -8    2.04    7.29   1
  -1  -5  -7   76.91    8.59   1
  -1  -5  -7   75.69   10.27   1
  -1  -5  -6    9.55    9.76   1
  -1  -5  -6   30.91    9.56   1
  -1  -5  -5  -19.98   10.73   1
  -1  -5  -4   45.70   12.17   1
  -1  -5  -3  117.07   14.93   1
  -1  -5  -2  178.76   17.11   1
  -1  -5  -1   17.47   11.20   1
  -1  -5   0   32.38   16.39   1
  -1  -5   1   25.50   16.67   1
  -1  -5   2   29.16   17.60   1
  -1  -5   3   64.16   19.22   1
  -1  -5   4   32.49   19.15   1
  -1  -5   5   64.48   18.63   1
  -1  -5   6   15.44   18.79   1
  -1  -5   7   42.12   19.99   1
  -1  -4  -7  233.17   11.61   1
  -1  -4  -7  259.53   13.21   1
  -1  -4  -6   -9.06    8.43   1
  -1  -4  -6  -10.05    8.94   1
  -1  -4  -5  287.98   15.61   1
  -1  -4  -4  -16.56   10.66   1
  -1  -4  -3    0.23    9.42   1
  -1  -4   0   94.28   17.28   1
  -1  -4   1   82.45   18.52   1
  -1  -4   2   50.27   19.14   1
  -1  -4   3   25.81   19.00   1
  -1  -4   4   41.34   14.66   1
  -1  -4   5  -10.30   20.03   1
  -1  -4   6  280.23   20.42   1
  -1  -4   7  320.41   25.06   1
  -1  -4   8   50.13   21.38   1
  -1  -4   9   79.03   18.14   1
  -1  -4  10  116.86   16.86   1
  -1  -4  11   -6.71   16.89   1
  -1  -3  -6   31.36    7.17   1
  -1  -3  -6   50.98    8.14   1
  -1  -3  -5   50.13    8.50   1
  -1  -3  -4   61.31   10.02   1
  -1  -3  -3  150.55   12.76   1
  -1  -3  -2    4.67   11.49   1
  -1  -3  -1   87.98   10.88   1
  -1  -3   0  837.52   30.10   1
  -1  -3   1   14.90   11.58   1
  -1  -3   2   44.49   16.54   1
  -1  -3   3  221.12   16.65   1
  -1  -3   4   28.09   16.85   1
  -1  -3   5   17.56   18.18   1
  -1  -3   6  132.25   16.10   1
  -1  -3   7  110.46   20.60   1
  -1  -3   8    8.18   20.31   1
  -1  -3   9   35.28   19.60   1
  -1  -3  10  -11.97   18.41   1
  -1  -3  11  -10.50   14.06   1
  -1  -3  12   -5.71   15.82   1
  -1  -3  13    3.28   18.97   1
  -1  -3  14   72.93   20.33   1
  -1  -3  15   13.76   15.88   1
  -1  -2  -5   73.96    5.33   1
  -1  -2  -5   85.93   53.02   1
  -1  -2   3  135.72   15.14   1
  -1  -2   4  182.52   16.48   1
  -1  -2   5   36.60   15.97   1
  -1  -2   6  194.32   18.40   1
  -1  -2   7  177.69   19.20   1
  -1  -2   8  346.33   22.33   1
  -1  -2   9   83.91   18.14   1
  -1  -2  10  127.46   19.87   1
  -1  -2  11  -16.97   16.48   1
  -1  -2  12  138.77   19.08   1
  -1  -2  13    4.88   16.93   1
  -1  -2  14   24.90   16.57   1
  -1  -2  15   34.22   15.56   1
  -1  -2  15   43.16   15.77   1
  -1  -2  16  168.74   17.15   1
  -1  -2  16  150.80   19.65   1
  -1  -1   1 2280.06   65.89   1
  -1  -1   2  760.10   23.16   1
  -1  -1   5  752.95   26.89   1
  -1  -1   6  205.64   16.35   1
  -1  -1   7  264.71   17.57   1
  -1  -1   8    9.18   13.88   1
  -1  -1   9  914.46   30.84   1
  -1  -1   9  984.70   33.89   1
  -1  -1  10 1139.06   39.82   1
  -1  -1  10 1090.32   36.32   1
  -1  -1  11    2.22   15.29   1
  -1  -1  11    0.10    8.95   1
  -1  -1  12   88.74   10.17   1
  -1  -1  12   89.87   13.08   1
  -1  -1  12   74.48   15.19   1
  -1  -1  13   39.19    9.26   1
  -1  -1  13   26.94   12.35   1
  -1  -1  13   59.14   14.30   1
  -1  -1  14    9.24    8.88   1
  -1  -1  14    3.53   13.27   1
  -1  -1  14   -1.28   11.66   1
  -1  -1  15    2.66   12.45   1
  -1  -1  15    1.54    9.13   1
  -1  -1  15   -1.21   11.35   1
  -1  -1  16    4.84    8.80   1
  -1  -1  16   -0.85   10.56   1
  -1  -1  16  -31.81   13.42   1
  -1   0  -6 2922.48   83.25   1
  -1   0  -4  364.05   14.12   1
  -1   0  -2 3521.24   91.38   1
  -1   0  -2 3195.64   88.19   1
  -1   0   4  463.97   16.37   1
  -1   0   6 3492.81  100.47   1
  -1   0   6 3422.25   99.45   1
  -1   0   8  364.05   15.65   1
  -1   0   8  364.81   15.28   1
  -1   0  10  288.66   14.95   1
  -1   0  10  310.82   15.16   1
  -1   0  12  468.29   22.94   1
  -1   0  12  472.63   20.00   1
  -1   0  12  469.59   20.37   1
  -1   0  14   99.40   11.57   1
  -1   0  14  108.37   10.83   1
  -1   0  14   96.04   15.09   1
  -1   0  16   45.83    8.26   1
  -1   0  16   42.90   13.89   1
  -1   0  16   32.15    9.53   1
  -1   1  -4  413.72   20.75   1
  -1   1  -3 1728.90   52.39   1
  -1   1  -2  588.06   23.77   1
  -1   1  -1 1335.17   46.04   1
  -1   1   0 4668.99  135.29   1
  -1   1   1 2140.91   65.70   1
  -1   1   2  715.56   42.26   1
  -1   1   4  559.80   18.45   1
  -1   1   5  757.35   24.22   1
  -1   1   6  218.45    9.46   1
  -1   1   7  287.98   11.20   1
  -1   1   9  884.47   29.15   1
  -1   1  10 1116.90   34.76   1
  -1   1  11    5.76    6.62   1
  -1   1  12  106.09    8.03   1
  -1   1  12  102.01   19.39   1
  -1   1  13   39.94   13.40   1
  -1   1  13   47.89    6.78   1
  -1   1  14   -0.48    6.64   1
  -1   1  14    6.45   16.61   1
  -1   1  15   42.12   16.74   1
  -1   1  15   13.84    6.03   1
  -1   1  16   10.05   16.61   1
  -1   2  11    6.25   15.20   1
  -1   2  12  121.88   17.00   1
  -1   2  13   10.30   14.51   1
  -1   2  14   29.27   14.50   1
  -1   2  15   52.42   18.82   1
  -1   2  16  200.51   23.22   1
  -1   3  -3  163.58    8.95   1
  -1   3  -2   -6.60    8.17   1
  -1   3  -1   78.15   10.96   1
  -1   3  10    9.86   21.79   1
  -1   3  11    1.23   21.31   1
  -1   3  12   11.29   15.93   1
  -1   3  13    5.20   14.87   1
  -1   3  14   62.41   21.80   1
  -1   3  15   39.56   21.76   1
  -1   4  -4   -0.23    5.67   1
  -1   4  -3   11.90    8.14   1
  -1   4  -1   65.77   12.81   1
  -1   4   0   97.42   11.45   1
  -1   4   1   87.24   12.89   1
  -1   4   3   15.68   13.38   1
  -1   4   4  101.00   19.30   1
  -1   4   5   44.76   19.13   1
  -1   4   6  262.44   21.06   1
  -1   4   7  295.84   25.46   1
  -1   4   8   78.68   22.17   1
  -1   4   9   46.51   16.64   1
  -1   4  10  131.10   24.04   1
  -1   4  11    6.25   15.30   1
  -1   5  -4   47.33    6.60   1
  -1   5  -3  112.57    9.97   1
  -1   5  -2  142.56   12.90   1
  -1   5  -1   20.07   11.56   1
  -1   5   0   23.33   11.69   1
  -1   5   1   42.25   14.17   1
  -1   5   2   19.10   12.85   1
  -1   5   3   30.91   16.79   1
  -1   5   4   12.89   16.59   1
  -1   5   6   11.36   16.18   1
  -1   5   7   25.50   15.45   1
   0  -6  -2   14.21   13.57   1
   0  -6  -1  -12.67   14.38   1
   0  -5  -8   20.70    8.37   1
   0  -5  -7  120.78   10.33   1
   0  -5  -7  116.42   11.44   1
   0  -5  -6   -5.48    9.13   1
   0  -5  -6    9.92   11.66   1
   0  -5  -5   76.21   11.52   1
   0  -5  -4   21.62   12.46   1
   0  -5  -3   24.60   13.39   1
   0  -5  -2  201.36   17.88   1
   0  -5  -1   28.73   14.15   1
   0  -5   1   34.11   15.30   1
   0  -5   2  205.06   17.76   1
   0  -5   4  -12.96   17.64   1
   0  -5   5   55.06   20.48   1
   0  -5   6   -3.20   17.51   1
   0  -5   7  144.72   21.89   1
   0  -4  -8   43.43    7.51   1
   0  -4  -7   93.32    8.50   1
   0  -4  -7   92.74   10.02   1
   0  -4  -6  140.19   12.79   1
   0  -4  -6  132.94   10.61   1
   0  -4  -4    2.10    9.72   1
   0  -4  -3   -6.76   12.58   1
   0  -4  -2   28.94   14.31   1
   0  -4  -1   80.46   12.20   1
   0  -4   0  235.62   19.95   1
   0  -4   1   48.72   18.15   1
   0  -4   2  -19.62   17.81   1
   0  -4   3  -32.04   19.24   1
   0  -4   4  -25.30   13.88   1
   0  -4   5   -7.95   19.06   1
   0  -4   6  163.84   19.97   1
   0  -4   7   95.84   20.95   1
   0  -4   9   38.19   18.66   1
   0  -4  10   44.62   20.57   1
   0  -4  11   12.25   20.37   1
   0  -3  -8  759.55   23.70   1
   0  -3  -7 1091.64   33.70   1
   0  -3  -6  108.16    7.49   1
   0  -3  -6   94.48    9.72   1
   0  -3  -5    6.05    7.87   1
   0  -3  -5  -10.05    9.32   1
   0  -3  -3   35.64    9.91   1
   0  -3  -2  109.83   12.16   1
   0  -3  -1  472.63   21.74   1
   0  -3   1  465.70   21.15   1
   0  -3   2  107.95   17.66   1
   0  -3   3   10.24   16.96   1
   0  -3   4    5.15   12.26   1
   0  -3   5   -5.48   18.16   1
   0  -3   6   86.12   20.60   1
   0  -3   7 1057.55   40.32   1
   0  -3   8  740.93   32.12   1
   0  -3   9  539.63   29.27   1
   0  -3  10   99.80   20.38   1
   0  -3  11    2.25   16.74   1
   0  -3  12   30.69   14.18   1
   0  -3  13   -5.57   17.61   1
   0  -3  14   -4.88   18.96   1
   0  -2  -7   -6.30    4.77   1
   0  -2  -6  201.92    8.81   1
   0  -2  -5   52.27    5.06   1
   0  -2  -5   64.48    6.42   1
   0  -2  -4  320.05   12.17   1
   0  -2  -3  211.12   10.46   1
   0  -2  -2   98.21    9.12   1
   0  -2  -1  936.97   30.61   1
   0  -2   0  140.66   13.76   1
   0  -2   1  877.34   31.99   1
   0  -2   2   85.56   13.88   1
   0  -2   3  197.96   16.88   1
   0  -2   4  326.52   20.60   1
   0  -2   5   58.06   17.07   1
   0  -2   6  176.36   18.86   1
   0  -2   7    3.84   16.74   1
   0  -2   8  717.70   31.61   1
   0  -2   9  142.09   20.26   1
   0  -2  10  279.89   18.74   1
   0  -2  11  270.93   21.73   1
   0  -2  13   35.76   16.39   1
   0  -2  14  -37.95   16.63   1
   0  -2  15   -6.60   16.14   1
   0  -2  16   11.22   16.28   1
   0  -2  16    1.30   14.23   1
   0  -1  -5   63.84    4.79   1
   0  -1  -4    2.99    4.43   1
   0  -1  -3  484.44   20.69   1
   0  -1   1 1382.35   48.33   1
   0  -1   2 2103.14   62.37   1
   0  -1   3  440.58   18.47   1
   0  -1   4  -12.67   12.82   1
   0  -1   5   52.56    4.06   1
   0  -1   5   38.32   13.74   1
   0  -1   6  190.16    8.27   1
   0  -1   6  172.13   12.60   1
   0  -1   7  138.77    8.01   1
   0  -1   7  136.19   15.17   1
   0  -1   8  140.66    8.54   1
   0  -1   8  158.76   15.88   1
   0  -1   9   21.25    7.28   1
   0  -1  10  495.95   23.61   1
   0  -1  10  466.99   18.15   1
   0  -1  11   62.57    9.02   1
   0  -1  11   81.72   16.27   1
   0  -1  12  199.66   16.96   1
   0  -1  12  188.79   12.64   1
   0  -1  13    4.97    8.21   1
   0  -1  13    5.57   14.40   1
   0  -1  13   10.50   11.60   1
   0  -1  14   11.16    8.02   1
   0  -1  14   -4.58   12.63   1
   0  -1  14    5.06   11.25   1
   0  -1  15  -15.68   11.64   1
   0  -1  15  -15.92   11.25   1
   0  -1  15   14.21    8.90   1
   0  -1  16    8.76   12.37   1
   0  -1  16   11.36   10.51   1
   0   0   4   40.32    7.75   1
   0   0   6 1600.80   48.01   1
   0   0   8  808.83   27.30   1
   0   0   8  812.82   26.80   1
   0   0   8  812.25   29.07   1
   0   0  10  445.21   18.15   1
   0   0  10  455.82   18.36   1
   0   0  10  433.89   21.66   1
   0   0  12  681.73   25.59   1
   0   0  12  707.56   26.07   1
   0   0  12  737.67   29.88   1
   0   0  14  376.36   17.46   1
   0   0  14  384.16   17.25   1
   0   0  14  373.26   20.87   1
   0   0  16   11.63    8.39   1
   0   0  16    0.92   11.35   1
   0   0  16  -17.47    7.94   1
   0   1   5   45.16    4.57   1
   0   1   6  171.61    7.60   1
   0   1   7  147.62    7.05   1
   0   1   8  127.01    7.21   1
   0   1   9   18.66    5.01   1
   0   1   9   10.56   11.76   1
   0   1  10  412.90   15.44   1
   0   1  10  444.79   22.36   1
   0   1  11   87.98   14.26   1
   0   1  11   75.69    6.96   1
   0   1  12  196.00   17.92   1
   0   1  12  183.33    9.21   1
   0   1  13    1.21   15.88   1
   0   1  14  -34.34   17.11   1
   0   1  15  -15.29   16.34   1
   0   2  -3  192.38    7.49   1
   0   2  -2   89.68    7.01   1
   0   2  -1  878.53   29.05   1
   0   2   9  152.03   21.95   1
   0   2  10  281.23   25.16   1
   0   2  11  263.74   20.46   1
   0   2  12   43.30   14.74   1
   0   2  13   45.56   16.34   1
   0   2  14  -15.13   17.66   1
   0   2  15   -3.10   14.71   1
   0   2  16  -20.25   13.77   1
   0   3  -4    7.24    4.03   1
   0   3  -3   21.53    6.87   1
   0   3  -2  127.01    9.92   1
   0   3  -1  447.32   18.61   1
   0   3   1  459.24   21.43   1
   0   3   2   93.32   16.04   1
   0   3   3   25.50   14.54   1
   0   3   4   17.81   12.83   1
   0   3   5   11.22   15.14   1
   0   3   6  102.82   20.28   1
   0   3   7 1060.80   44.30   1
   0   3   8  702.78   36.05   1
   0   3   9  509.40   31.60   1
   0   3  10   98.01   23.17   1
   0   3  11   40.83   15.97   1
   0   3  12    7.78   21.48   1
   0   3  13   35.88   21.32   1
   0   3  14    9.86   20.98   1
   0   4  -4    1.44    6.02   1
   0   4  -3   21.81    9.34   1
   0   4  -2   -3.28   10.97   1
   0   4  -1   71.40   13.18   1
   0   4   0  227.10   17.78   1
   0   4   1  102.01   16.97   1
   0   4   2    9.92   16.82   1
   0   4   3    4.58   12.63   1
   0   4   4    0.74   18.01   1
   0   4   5    1.90   19.21   1
   0   4   6  155.25   22.68   1
   0   4   7  121.00   17.16   1
   0   4   8   65.12   20.82   1
   0   4   9   60.53   21.63   1
   0   4  10   28.09   15.37   1
   0   4  11   13.99   21.17   1
   0   5  -3   26.21    8.60   1
   0   5  -2  210.25   14.21   1
   0   5  -1   30.14   12.52   1
   0   5   1   27.88   14.68   1
   0   5   2  241.49   19.58   1
   0   5   3   31.36   17.36   1
   0   5   4   20.70   18.20   1
   0   5   5   54.46   19.04   1
   0   5   6   -4.24   19.12   1
   0   5   7  117.51   22.76   1
   1  -6  -4   15.84   12.18   1
   1  -6  -3   -2.16   11.70   1
   1  -6  -2   13.03   11.99   1
   1  -6  -1   19.10   14.68   1
   1  -6   0   84.46   16.73   1
   1  -5  -8  119.25   11.36   1
   1  -5  -8  113.00    8.08   1
   1  -5  -7   33.29   11.08   1
   1  -5  -6   17.22    9.30   1
   1  -5  -6   15.68   11.25   1
   1  -5  -5   50.13   13.59   1
   1  -5  -5   42.77   11.90   1
   1  -5  -3   40.70   13.91   1
   1  -5  -2   27.04   14.87   1
   1  -5  -1   18.49   15.22   1
   1  -5   0   46.65   16.26   1
   1  -5   1   43.43   14.89   1
   1  -5   2  133.86   19.21   1
   1  -5   3   85.56   19.80   1
   1  -5   4   66.91   18.16   1
   1  -5   5   18.66   13.65   1
   1  -5   6   25.20   19.28   1
   1  -5   7   81.54   22.39   1
   1  -4 -10   98.60    7.75   1
   1  -4  -9   57.76    8.51   1
   1  -4  -8   57.91    9.28   1
   1  -4  -7  301.02   15.96   1
   1  -4  -7  314.35   13.47   1
   1  -4  -6  296.18   16.52   1
   1  -4  -6  282.91   14.13   1
   1  -4  -5   18.92   10.27   1
   1  -4  -4   57.00   12.84   1
   1  -4  -3    0.06   12.89   1
   1  -4  -2   45.29   13.73   1
   1  -4  -1  122.77   16.62   1
   1  -4   0   84.27   13.40   1
   1  -4   1   48.02   17.60   1
   1  -4   2   28.20   17.95   1
   1  -4   3  -12.04   18.53   1
   1  -4   4    5.95   13.81   1
   1  -4   5  273.90   24.16   1
   1  -4   6  -29.38   18.32   1
   1  -4   7  268.30   23.91   1
   1  -4   8   15.21   17.39   1
   1  -4   9   15.29   19.94   1
   1  -4  10   -4.41   19.53   1
   1  -4  11   40.45   19.97   1
   1  -3  -9   28.84    6.01   1
   1  -3  -8    0.62    6.92   1
   1  -3  -7  102.41   14.17   1
   1  -3  -6  113.85    8.54   1
   1  -3  -6  131.56   11.24   1
   1  -3  -5    1.61   10.59   1
   1  -3  -5   25.91    8.45   1
   1  -3  -4   18.84   10.16   1
   1  -3  -3  251.86   14.92   1
   1  -3  -2   11.16   11.96   1
   1  -3  -1   -7.08   12.77   1
   1  -3   0  811.11   30.76   1
   1  -3   1   77.44   12.50   1
   1  -3   2    6.55   11.72   1
   1  -3   3  170.04   17.73   1
   1  -3   4   85.01   18.26   1
   1  -3   5   45.70   13.52   1
   1  -3   6   54.46   20.07   1
   1  -3   7  542.42   31.21   1
   1  -3   8   -4.33   14.23   1
   1  -3   9  252.81   20.67   1
   1  -3  10  144.72   21.41   1
   1  -3  11   26.01   19.28   1
   1  -3  12   -0.36   17.15   1
   1  -3  13   73.27   15.07   1
   1  -3  14   -9.12   17.33   1
   1  -2  -8  337.82   12.87   1
   1  -2  -7  174.24    8.98   1
   1  -2  -6  164.87    9.24   1
   1  -2  -5   69.72    7.85   1
   1  -2  -5   56.55    4.81   1
   1  -2  -4  188.79    9.34   1
   1  -2  -4  209.96   11.88   1
   1  -2  -3  124.10    9.13   1
   1  -2  -2  534.07   19.87   1
   1  -2  -1  -26.11   11.24   1
   1  -2   0  170.30   11.48   1
   1  -2   1  195.72   13.15   1
   1  -2   2  467.86   19.90   1
   1  -2   4   34.22   11.00   1
   1  -2   5   65.61   17.17   1
   1  -2   6  393.23   22.61   1
   1  -2   7   68.56   17.55   1
   1  -2   8   -7.67   17.06   1
   1  -2   9   29.81   18.45   1
   1  -2  10  316.48   24.55   1
   1  -2  11  -29.59   18.17   1
   1  -2  12   -8.58   16.35   1
   1  -2  13   32.38   13.20   1
   1  -2  14   -5.15   16.30   1
   1  -2  15  -10.76   16.07   1
   1  -1  -6  217.27    9.14   1
   1  -1  -5  817.39   24.02   1
   1  -1  -4  573.60   18.20   1
   1  -1  -3   27.04   39.94   1
   1  -1  -2  734.95   27.11   1
   1  -1  -1 2180.89   65.38   1
   1  -1   0 4715.57  135.97   1
   1  -1   1 1297.44   46.11   1
   1  -1   2  599.76   23.51   1
   1  -1   3 1690.03   51.80   1
   1  -1   4  384.55   19.61   1
   1  -1   5  344.84   11.88   1
   1  -1   5  348.20   18.29   1
   1  -1   6 1365.30   43.60   1
   1  -1   6 1389.80   41.01   1
   1  -1   7  126.11    7.86   1
   1  -1   7  107.74   15.15   1
   1  -1   8  887.44   32.77   1
   1  -1   8  890.43   28.65   1
   1  -1   9    4.12    7.19   1
   1  -1  10  104.86   16.38   1
   1  -1  10   91.78    9.20   1
   1  -1  11    4.28   14.41   1
   1  -1  12   18.23    8.11   1
   1  -1  12    6.76   14.40   1
   1  -1  13   70.56   13.94   1
   1  -1  13  104.86   10.24   1
   1  -1  14   18.92   12.88   1
   1  -1  14   25.60   11.74   1
   1  -1  15  218.45   17.74   1
   1  -1  15  205.64   15.77   1
   1  -1  15  209.09   12.72   1
   1  -1  16   79.92   10.01   1
   1  -1  16   94.67   12.45   1
   1  -1  16   93.51   13.15   1
   1   0   2 2805.82   88.99   1
   1   0   2 2694.65   87.21   1
   1   0   4  344.84   13.00   1
   1   0   4  323.64   13.67   1
   1   0   6 2693.61   86.15   1
   1   0   6 2988.81   84.19   1
   1   0   8 1242.56   41.59   1
   1   0   8 1240.45   39.45   1
   1   0  10  357.97   19.30   1
   1   0  10  357.21   16.63   1
   1   0  10  344.10   15.21   1
   1   0  12  134.33   10.89   1
   1   0  12  120.56   11.86   1
   1   0  12  146.17   15.23   1
   1   0  14    6.66    8.82   1
   1   0  14    1.56    8.15   1
   1   0  14   -2.40   11.59   1
   1   0  16    3.42    7.29   1
   1   0  16   18.40   12.36   1
   1   1  -1 2041.23   65.06   1
   1   1   0 4652.60  137.78   1
   1   1   1 1288.81   45.23   1
   1   1   2  632.02   41.73   1
   1   1   3 1637.82   53.42   1
   1   1   4  390.46   19.76   1
   1   1   5  375.58   19.77   1
   1   1   6 1304.65   44.79   1
   1   1   7  107.95   17.25   1
   1   1   8  835.21   32.37   1
   1   1   9    8.18   15.84   1
   1   1  10  122.32   18.14   1
   1   1  11   22.28   17.46   1
   1   1  12    3.84   16.93   1
   1   1  13   87.05   17.54   1
   1   1  14   13.54   15.97   1
   1   1  15  194.32   20.07   1
   1   1  16   73.10   18.30   1
   1   2  -3  127.92    6.56   1
   1   2  -2  512.12   18.10   1
   1   2  -1  -13.99    9.57   1
   1   2   0  159.01   10.59   1
   1   2   1  198.81   14.95   1
   1   2   2  496.84   21.84   1
   1   2   3   42.51   10.95   1
   1   2   4   38.94   13.35   1
   1   2   5   70.39   13.09   1
   1   2   6  391.25   24.13   1
   1   2   7   78.15   19.27   1
   1   2   8    5.02   13.57   1
   1   2  10  396.41   25.88   1
   1   2  11  -13.10   17.30   1
   1   2  12    2.31   14.29   1
   1   2  13   18.66   18.66   1
   1   2  14   28.94   19.48   1
   1   2  15   -0.38   18.82   1
   1   3  -4   11.90    5.18   1
   1   3  -3  222.61   11.94   1
   1   3  -2   25.91    9.26   1
   1   3  -1   15.13   10.50   1
   1   3   0  831.17   30.56   1
   1   3   1   66.42   14.18   1
   1   3   2   15.60   15.09   1
   1   3   3  155.50   18.70   1
   1   3   4   65.29   18.91   1
   1   3   6   64.00   20.80   1
   1   3   7  606.64   31.53   1
   1   3   8    4.58   19.47   1
   1   3   9  254.72   24.90   1
   1   3  10  121.88   22.52   1
   1   3  11   -6.86   20.91   1
   1   3  12   22.85   21.13   1
   1   3  13  112.15   21.82   1
   1   3  14    0.85   14.33   1
   1   4  -4   56.40    7.36   1
   1   4  -3   15.60    9.24   1
   1   4  -2   31.25   11.07   1
   1   4  -1   97.61   14.42   1
   1   4   0  121.00   14.74   1
   1   4   2   33.41   16.99   1
   1   4   3    1.80   17.02   1
   1   4   4    5.52   18.00   1
   1   4   5  287.98   24.44   1
   1   4   6  -27.88   20.06   1
   1   4   7  284.60   25.31   1
   1   4   8   22.37   15.33   1
   1   4   9   14.82   20.94   1
   1   4  10    9.86   21.35   1
   1   4  11   40.83   18.28   1
   1   5  -4   19.45    6.97   1
   1   5  -3   28.30    9.68   1
   1   5  -2   30.47   11.37   1
   1   5  -1   37.33   12.83   1
   1   5   0   37.58   14.47   1
   1   5   1   47.75   15.75   1
   1   5   2  129.28   18.65   1
   1   5   3  147.14   18.19   1
   1   5   4   66.26   19.37   1
   1   5   5    3.39   16.78   1
   1   5   6   39.56   14.09   1
   1   5   7   70.22   15.75   1
   1   5   8  -13.69   14.65   1
   1   6  -2   -6.10   10.28   1
   1   6   3   31.02   12.48   1
   2  -6  -4   37.45   11.63   1
   2  -6  -3   37.70   14.24   1
   2  -6  -2  -17.72   14.40   1
   2  -6  -1   47.06   14.68   1
   2  -6   0  -21.53   16.15   1
   2  -5  -9   28.30    9.36   1
   2  -5  -8   47.61   10.76   1
   2  -5  -7    3.65   10.89   1
   2  -5  -7   32.49    8.66   1
   2  -5  -6   62.25   13.89   1
   2  -5  -6   29.05   10.03   1
   2  -5  -5   23.04   11.52   1
   2  -5  -5   36.97   12.65   1
   2  -5  -4   82.26   13.60   1
   2  -5  -3   79.39   14.97   1
   2  -5  -2   44.89   14.87   1
   2  -5  -1   62.88   16.18   1
   2  -5   0   67.40   13.14   1
   2  -5   1   -6.00   17.40   1
   2  -5   2  139.00   20.51   1
   2  -5   3    4.08   18.58   1
   2  -5   4   42.25   20.28   1
   2  -5   5  182.25   23.49   1
   2  -5   6   23.23   14.17   1
   2  -4 -11   19.45    6.17   1
   2  -4  -9    5.38    9.00   1
   2  -4  -8   90.06   10.63   1
   2  -4  -7   98.60    9.14   1
   2  -4  -7  103.84   11.62   1
   2  -4  -6   -2.69    9.15   1
   2  -4  -6    5.48   11.19   1
   2  -4  -5  328.33   19.21   1
   2  -4  -5  345.22   17.47   1
   2  -4  -4   16.73   12.68   1
   2  -4  -3  157.00   15.79   1
   2  -4  -2  210.54   18.57   1
   2  -4  -1   16.00   15.36   1
   2  -4   1   13.32   14.53   1
   2  -4   2   34.46   18.55   1
   2  -4   3   18.40   17.59   1
   2  -4   4   18.15   14.14   1
   2  -4   5  648.21   32.59   1
   2  -4   6  222.01   23.84   1
   2  -4   7  333.43   22.28   1
   2  -4   8   76.74   21.02   1
   2  -4   9    0.42   19.07   1
   2  -4  10   85.01   16.23   1
   2  -3 -11    7.24    5.49   1
   2  -3  -9   56.40    8.86   1
   2  -3  -8   91.01    9.92   1
   2  -3  -7   60.53   10.27   1
   2  -3  -6   10.18    9.95   1
   2  -3  -6   -0.59    6.70   1
   2  -3  -5  232.26   12.80   1
   2  -3  -5  241.49   15.85   1
   2  -3  -4   17.56   10.81   1
   2  -3  -3  566.92   22.86   1
   2  -3  -2  425.60   20.63   1
   2  -3  -1    0.55   13.53   1
   2  -3   0  187.42   15.33   1
   2  -3   1   22.85   15.30   1
   2  -3   2   -6.35   16.53   1
   2  -3   3  332.33   22.61   1
   2  -3   4   68.89   13.94   1
   2  -3   5   27.14   19.17   1
   2  -3   6   49.56   17.88   1
   2  -3   7  272.25   24.42   1
   2  -3   8   61.00   19.06   1
   2  -3   9  510.76   26.22   1
   2  -3  10  -20.61   18.89   1
   2  -3  11  -22.09   18.33   1
   2  -3  12   13.25   19.29   1
   2  -3  13   97.81   20.97   1
   2  -3  14   49.84   18.92   1
   2  -2  -9  424.77   15.66   1
   2  -2  -8  278.22   13.01   1
   2  -2  -7  942.49   30.09   1
   2  -2  -6  106.92    9.31   1
   2  -2  -5  218.15    8.86   1
   2  -2  -5  188.79   12.37   1
   2  -2  -4 1238.34   39.41   1
   2  -2  -4 1204.09   37.48   1
   2  -2  -3 2980.07   82.98   1
   2  -2  -2  271.26   12.85   1
   2  -2  -1 1650.80   51.19   1
   2  -2   0  119.03   14.40   1
   2  -2   1    3.46    9.52   1
   2  -2   2  850.31   32.08   1
   2  -2   3  313.64   18.42   1
   2  -2   4  121.44   16.09   1
   2  -2   5  812.25   32.49   1
   2  -2   6  195.16   19.00   1
   2  -2   7  381.03   19.91   1
   2  -2   8   48.02   18.57   1
   2  -2   9   -6.00   18.03   1
   2  -2  10   15.68   17.50   1
   2  -2  11  282.58   22.53   1
   2  -2  12   47.47   16.40   1
   2  -2  13  -20.61   15.71   1
   2  -2  14   19.10   16.43   1
   2  -2  15   76.21   17.46   1
   2  -1  -7   -3.61    6.57   1
   2  -1  -6    4.04    7.16   1
   2  -1  -5   48.86    7.97   1
   2  -1  -4   27.25    8.35   1
   2  -1  -310000.00  282.00   1
   2  -1  -2 4872.04  146.58   1
   2  -1  -2 4997.08  141.38   1
   2  -1  -1  655.36   62.46   1
   2  -1   0 1054.30   36.37   1
   2  -1   1 1486.10   47.80   1
   2  -1   2   28.94   10.22   1
   2  -1   4  284.60   16.20   1
   2  -1   5  190.16    8.83   1
   2  -1   5  194.32   16.45   1
   2  -1   6   85.19   12.00   1
   2  -1   6  103.43    6.51   1
   2  -1   7  427.66   21.09   1
   2  -1   7  441.84   15.98   1
   2  -1   8   31.02    7.13   1
   2  -1   8   33.64   14.38   1
   2  -1   9  199.66   18.37   1
   2  -1   9  174.24   11.09   1
   2  -1  10   60.37   16.01   1
   2  -1  10   61.78    9.59   1
   2  -1  11   40.20    8.62   1
   2  -1  11   21.62   14.88   1
   2  -1  12  238.39   18.22   1
   2  -1  12  215.50   12.33   1
   2  -1  13   76.21   14.84   1
   2  -1  13   67.08    9.34   1
   2  -1  14   10.18    7.72   1
   2  -1  14   -9.99   10.81   1
   2  -1  14   -5.06   11.79   1
   2  -1  15  148.11   10.95   1
   2  -1  15  104.65   13.50   1
   2  -1  15  134.10   16.21   1
   2  -1  16    7.45   10.32   1
   2   0  -2  702.25   21.20   1
   2   0   2  312.94   21.23   1
   2   0   2  221.71   15.49   1
   2   0   4  702.78   23.86   1
   2   0   4  709.16   24.50   1
   2   0   6 1186.80   37.21   1
   2   0   6 1136.36   38.43   1
   2   0   8  441.84   19.76   1
   2   0   8  409.25   17.80   1
   2   0  10  375.97   17.45   1
   2   0  10  367.49   19.55   1
   2   0  12   31.25   10.29   1
   2   0  12   34.22   13.34   1
   2   0  12   32.15    8.05   1
   2   0  14    0.08    8.94   1
   2   0  14   -5.86    7.31   1
   2   0  14   19.45   12.17   1
   2   0  16   22.18   12.91   1
   2   1  -1  616.53   59.10   1
   2   1   0 1133.67   59.26   1
   2   1   1 1510.10   52.85   1
   2   1   2   16.00   13.04   1
   2   1   3   57.91   13.55   1
   2   1   4  275.89   18.27   1
   2   1   5  230.74   17.32   1
   2   1   6   77.97   16.07   1
   2   1   7  424.77   22.26   1
   2   1   8   26.83   11.60   1
   2   1   9  188.24   18.93   1
   2   1  10  100.00   18.00   1
   2   1  11   35.40   12.73   1
   2   1  12  177.96   19.48   1
   2   1  13   59.75   17.16   1
   2   1  14    2.99   15.92   1
   2   1  15  129.50   18.66   1
   2   1  16   24.30   16.47   1
   2   2  -3 2696.72   83.09   1
   2   2  -2  261.79   11.97   1
   2   2  -1 1670.36   51.50   1
   2   2   0  149.33   13.20   1
   2   2   1   -4.20   12.30   1
   2   2   2  843.32   31.36   1
   2   2   3  332.33   19.69   1
   2   2   4  156.50   13.76   1
   2   2   5  773.40   32.26   1
   2   2   6  176.36   15.14   1
   2   2   7  341.14   21.79   1
   2   2   8   52.42   18.53   1
   2   2   9    8.01   13.30   1
   2   2  10    1.49   18.40   1
   2   2  11  255.36   22.69   1
   2   2  12    4.84   14.17   1
   2   2  13   40.07   18.36   1
   2   2  14  -21.34   18.57   1
   2   2  15   99.00   20.89   1
   2   3  -3  549.43   20.63   1
   2   3  -2  423.12   18.51   1
   2   3  -1   18.23   11.61   1
   2   3   0  227.41   16.29   1
   2   3   1   -9.67   10.20   1
   2   3   2   25.50   11.31   1
   2   3   3  314.71   22.35   1
   2   3   4   62.41   14.22   1
   2   3   5   29.27   19.48   1
   2   3   6   60.06   20.46   1
   2   3   7  254.08   20.08   1
   2   3   8  111.09   20.87   1
   2   3   9  475.68   30.10   1
   2   3  10   -8.01   14.72   1
   2   3  11   -6.86   20.23   1
   2   3  12   23.43   19.26   1
   2   3  13  117.07   21.42   1
   2   3  14   26.32   20.62   1
   2   4  -4   27.46    8.07   1
   2   4  -3  183.33   12.46   1
   2   4  -2  216.97   15.32   1
   2   4  -1   18.15    9.63   1
   2   4   0   61.15   15.48   1
   2   4   1   32.83   15.59   1
   2   4   2   66.26   16.28   1
   2   4   3   31.81   17.15   1
   2   4   4   36.84   18.21   1
   2   4   5  639.58   32.37   1
   2   4   6  227.41   23.52   1
   2   4   7  334.52   25.97   1
   2   4   8   93.90   21.90   1
   2   4   9    9.30   18.48   1
   2   4  10  126.56   21.83   1
   2   4  11   37.45   21.05   1
   2   5  -4   93.90    8.91   1
   2   5  -3   98.80   11.13   1
   2   5  -2   53.58   12.30   1
   2   5  -1   29.92   13.78   1
   2   5   0   76.21   15.89   1
   2   5   1    4.62   15.61   1
   2   5   2  167.96   19.70   1
   2   5   3   38.81   18.57   1
   2   5   4   78.32   14.87   1
   2   5   5  158.51   22.16   1
   2   5   6    6.50   19.02   1
   2   5   7   28.20   19.43   1
   2   5   8   -9.24   19.70   1
   2   5   9   -9.99   20.54   1
   2   6  -2    6.50   10.76   1
   2   6   0    5.43   13.98   1
   3  -6  -2   81.90   14.66   1
   3  -6  -1   15.52   15.60   1
   3  -5  -9    8.70    9.26   1
   3  -5  -8   10.76    7.15   1
   3  -5  -7   -3.20   12.06   1
   3  -5  -7   -7.95    8.80   1
   3  -5  -6  131.56   15.83   1
   3  -5  -6   98.21   11.69   1
   3  -5  -5    8.47   11.81   1
   3  -5  -4   37.70   13.51   1
   3  -5  -3   17.81   14.26   1
   3  -5  -2  -13.03   14.37   1
   3  -5  -1   92.93   17.35   1
   3  -5   0    5.66   14.99   1
   3  -5   1   18.58   17.15   1
   3  -5   2   23.81   16.79   1
   3  -5   3   68.56   16.39   1
   3  -5   4  120.12   19.07   1
   3  -5   5  269.62   24.30   1
   3  -5   6   16.73   19.14   1
   3  -4 -11  234.09   12.24   1
   3  -4 -10   12.25    8.68   1
   3  -4  -9    7.24    9.68   1
   3  -4  -8   93.12   11.19   1
   3  -4  -7   96.63    9.04   1
   3  -4  -7   91.01   12.78   1
   3  -4  -6    6.60    9.71   1
   3  -4  -6   17.98   11.79   1
   3  -4  -5  229.22   15.75   1
   3  -4  -5  212.28   14.57   1
   3  -4  -4   31.47   12.34   1
   3  -4  -3  106.50   15.69   1
   3  -4  -2   62.41   11.53   1
   3  -4  -1   18.84   12.76   1
   3  -4   1  237.16   18.17   1
   3  -4   2   21.72   17.06   1
   3  -4   3  -20.70   18.75   1
   3  -4   4  386.91   24.39   1
   3  -4   5  231.65   20.70   1
   3  -4   6   28.09   19.50   1
   3  -4   7  205.06   20.91   1
   3  -4   8  114.49   20.97   1
   3  -4   9    5.06   13.55   1
   3  -4  10    1.96   20.58   1
   3  -3 -11   11.97    6.85   1
   3  -3 -10  121.88    9.72   1
   3  -3  -9 1268.07   41.31   1
   3  -3  -8  294.47   15.44   1
   3  -3  -7    8.82   10.75   1
   3  -3  -7    2.50    4.83   1
   3  -3  -6   -6.81   11.74   1
   3  -3  -6   -5.95    7.22   1
   3  -3  -5   46.38    9.67   1
   3  -3  -5   57.15   12.70   1
   3  -3  -4  217.86   14.76   1
   3  -3  -4  222.01   18.18   1
   3  -3  -3    1.93   12.26   1
   3  -3  -2  180.10   14.76   1
   3  -3  -1  114.49   16.26   1
   3  -3   0  109.83   13.00   1
   3  -3   1  221.12   19.63   1
   3  -3   2   56.55   18.05   1
   3  -3   3 1472.26   50.65   1
   3  -3   4  -20.61   19.52   1
   3  -3   5  860.84   36.38   1
   3  -3   6   63.68   14.84   1
   3  -3   7   13.54   19.14   1
   3  -3   8   17.39   18.93   1
   3  -3   9   15.84   13.93   1
   3  -3  10   14.52   19.13   1
   3  -3  11   40.20   19.40   1
   3  -3  12   -6.30   19.03   1
   3  -3  13  182.25   23.22   1
   3  -2 -10 1411.50   43.58   1
   3  -2  -9   99.40   10.17   1
   3  -2  -8  263.09   13.62   1
   3  -2  -7  375.20   16.27   1
   3  -2  -6  170.56   12.02   1
   3  -2  -5 1073.22   34.73   1
   3  -2  -5 1018.25   31.91   1
   3  -2  -4   45.70   11.36   1
   3  -2  -4   49.84    8.05   1
   3  -2  -3 1164.86   37.54   1
   3  -2  -3 1237.63   39.40   1
   3  -2  -2 1275.92   41.44   1
   3  -2  -1  102.01   13.53   1
   3  -2   0   84.27   14.14   1
   3  -2   1   15.76   14.69   1
   3  -2   2  868.48   33.01   1
   3  -2   3  159.77   14.16   1
   3  -2   4   79.39   17.46   1
   3  -2   5   17.22   17.26   1
   3  -2   6   -8.53   11.74   1
   3  -2   7  -29.16   16.74   1
   3  -2   8   61.94   18.42   1
   3  -2   9   -8.12   13.28   1
   3  -2  10   30.36   13.00   1
   3  -2  11    3.72   12.66   1
   3  -2  12   49.84   13.56   1
   3  -2  13   60.37   16.94   1
   3  -2  14   81.18   18.20   1
   3  -1  -8    6.86    7.91   1
   3  -1  -7  222.31   12.23   1
   3  -1  -6  410.06   14.99   1
   3  -1  -5  177.96   11.47   1
   3  -1  -4 2352.25   67.90   1
   3  -1  -3  977.19   30.63   1
   3  -1  -3 1038.77   38.03   1
   3  -1  -2 8643.42  252.88   1
   3  -1  -2 8849.17  250.23   1
   3  -1  -1 8760.96  235.87   1
   3  -1  -1 8284.64  236.65   1
   3  -1   0  126.56   26.55   1
   3  -1   2 2085.75   63.02   1
   3  -1   3  726.84   25.34   1
   3  -1   4 2199.61   67.54   1
   3  -1   5 5936.70  171.05   1
   3  -1   6  105.88   15.64   1
   3  -1   6  122.32    8.41   1
   3  -1   7  239.94   11.77   1
   3  -1   7  253.76   16.89   1
   3  -1   8   -0.05   13.99   1
   3  -1   8   21.81    7.10   1
   3  -1   9  170.30   18.27   1
   3  -1   9  194.04   11.14   1
   3  -1  10  314.00   15.24   1
   3  -1  10  375.97   21.72   1
   3  -1  11   42.38    8.59   1
   3  -1  11   32.04   15.17   1
   3  -1  12  227.10   18.39   1
   3  -1  12  228.01   12.68   1
   3  -1  13    1.44   13.51   1
   3  -1  13    7.90    7.64   1
   3  -1  14   19.27    7.73   1
   3  -1  14    2.50   12.73   1
   3  -1  15   -0.44    8.10   1
   3  -1  15    5.34   10.76   1
   3  -1  15   30.91   13.90   1
   3   0  -4  518.93   18.68   1
   3   0   0  414.94   17.11   1
   3   0   2   29.48   44.31   1
   3   0   2   11.02   36.06   1
   3   0   2   29.16   17.60   1
   3   0   4 3573.65  110.00   1
   3   0   4 3783.48  108.26   1
   3   0   6 1467.66   45.21   1
   3   0   6 1489.19   47.08   1
   3   0   8   66.26   12.54   1
   3   0   8   45.70   11.49   1
   3   0  10  406.83   19.36   1
   3   0  10  456.25   21.79   1
   3   0  12  106.71    8.88   1
   3   0  12  115.99   12.49   1
   3   0  12  103.23   11.18   1
   3   0  14   52.13   10.11   1
   3   0  14   57.91   13.55   1
   3   0  14   59.14    7.84   1
   3   0  16   -6.45   12.34   1
   3   1  -1 7418.38  239.44   1
   3   1   0  147.38    9.95   1
   3   1   1   -9.86   11.87   1
   3   1   2 2050.28   63.39   1
   3   1   3  719.85   27.90   1
   3   1   4 2144.62   69.47   1
   3   1   5 5895.17  176.59   1
   3   1   6  122.10   16.13   1
   3   1   7  261.79   18.45   1
   3   1   8   28.20   15.08   1
   3   1   9  178.49   18.70   1
   3   1  10  327.97   23.18   1
   3   1  12  213.74   16.67   1
   3   1  13    0.86   15.85   1
   3   1  14   19.10   15.73   1
   3   1  15   36.60   15.97   1
   3   2  -2 1239.04   40.83   1
   3   2  -1   89.49   11.35   1
   3   2   0   90.82    9.72   1
   3   2   1    9.99   11.94   1
   3   2   2  910.83   33.20   1
   3   2   3  163.58   17.14   1
   3   2   4  106.71   13.02   1
   3   2   5   22.47   16.59   1
   3   2   6   12.60   17.47   1
   3   2   7   -3.03   18.41   1
   3   2   8   65.45   19.25   1
   3   2   9   34.46   18.90   1
   3   2  10   24.50   18.61   1
   3   2  11   36.24   18.54   1
   3   2  12   88.36   19.36   1
   3   2  13   68.06   19.64   1
   3   2  15   66.10   18.54   1
   3   3  -3   16.73    9.08   1
   3   3  -2  158.76   13.36   1
   3   3  -1  139.95   13.96   1
   3   3   0  120.78   15.17   1
   3   3   1  229.83   18.50   1
   3   3   2   19.45   16.23   1
   3   3   3 1385.33   49.87   1
   3   3   4    4.45   18.06   1
   3   3   5  804.29   33.46   1
   3   3   6   78.50   14.88   1
   3   3   7   35.05   14.56   1
   3   3   8   10.11   17.62   1
   3   3   9   35.52   19.55   1
   3   3  10    9.99   18.90   1
   3   3  11   55.95   20.20   1
   3   3  12    7.13   18.69   1
   3   3  13  139.24   23.36   1
   3   4  -3  113.85   11.95   1
   3   4  -2   43.96   13.26   1
   3   4   0   10.50   15.81   1
   3   4   1  257.60   17.33   1
   3   4   2    2.89   13.16   1
   3   4   3    5.57   17.18   1
   3   4   4  404.01   25.33   1
   3   4   5  236.24   23.06   1
   3   4   6   -6.35   18.09   1
   3   4   7  209.09   23.14   1
   3   4   8  112.36   22.05   1
   3   4   9    3.72   20.03   1
   3   4  10   15.52   20.72   1
   3   4  11   24.11   20.43   1
   3   5  -3   -1.85    9.55   1
   3   5  -2   -0.69   11.85   1
   3   5  -1  121.22   12.77   1
   3   5   0   -0.44   15.62   1
   3   5   1   18.40   11.58   1
   3   5   2    4.88   12.07   1
   3   5   3   66.75   18.79   1
   3   5   4  122.10   20.77   1
   3   5   5  295.50   25.10   1
   3   5   6    1.08   13.62   1
   3   5   7   28.62   15.09   1
   3   5   8    2.89   14.96   1
   3   6  -2   65.29   12.28   1
   3   6  -1   -1.93   13.37   1
   3   6   0   -9.42   10.68   1
   4  -6  -3   69.22   14.48   1
   4  -5  -9  -11.36   10.38   1
   4  -5  -8   10.37   11.72   1
   4  -5  -8    1.61    7.65   1
   4  -5  -7   26.73    9.10   1
   4  -5  -6   -2.92   13.44   1
   4  -5  -6   33.52   11.58   1
   4  -5  -5  119.90   14.89   1
   4  -5  -5  137.83   17.38   1
   4  -5  -4    3.35   13.29   1
   4  -5  -4   14.06   16.05   1
   4  -5  -3   35.64   14.09   1
   4  -5  -2   57.91   13.85   1
   4  -5  -1  202.21   20.19   1
   4  -5   0  -21.62   16.93   1
   4  -5   1   -8.29   16.82   1
   4  -5   2  -17.22   15.44   1
   4  -5   3  169.52   21.87   1
   4  -5   4    2.82   18.08   1
   4  -5   5   -9.42   16.33   1
   4  -4 -12   -3.06    7.88   1
   4  -4 -11   90.44    9.89   1
   4  -4 -10   23.81    8.98   1
   4  -4  -9   44.62   10.82   1
   4  -4  -8   73.79    7.56   1
   4  -4  -8   55.20   12.04   1
   4  -4  -7   97.61    9.88   1
   4  -4  -7   85.01   13.46   1
   4  -4  -6  110.88   11.79   1
   4  -4  -6  109.20   16.30   1
   4  -4  -5  383.77   19.59   1
   4  -4  -5  352.31   19.52   1
   4  -4  -4  139.95   18.69   1
   4  -4  -4  164.10   15.88   1
   4  -4  -3   60.06   15.35   1
   4  -4  -2    1.21   15.09   1
   4  -4   0   11.63   17.60   1
   4  -4   1  113.21   18.30   1
   4  -4   2   36.97   15.93   1
   4  -4   3   68.89   19.26   1
   4  -4   4   95.06   19.11   1
   4  -4   5   92.54   15.58   1
   4  -4   6   93.51   20.50   1
   4  -4   7  124.55   21.65   1
   4  -4   8   45.83   16.38   1
   4  -4   9  -14.44   20.44   1
   4  -4  10   32.04   22.07   1
   4  -3 -12   -0.67    8.04   1
   4  -3 -11  150.06   11.02   1
   4  -3 -10   -8.58    9.96   1
   4  -3  -8   67.24   11.64   1
   4  -3  -7  114.92    8.36   1
   4  -3  -7   82.63   11.64   1
   4  -3  -6  161.04   15.23   1
   4  -3  -6  134.56   10.44   1
   4  -3  -5  -15.76    9.93   1
   4  -3  -5   -1.30   10.83   1
   4  -3  -4   15.76   12.47   1
   4  -3  -4    1.37   14.62   1
   4  -3  -3   58.52   13.62   1
   4  -3  -2  591.46   25.29   1
   4  -3  -1  105.27   16.42   1
   4  -3   0   48.72   16.47   1
   4  -3   1    2.22   13.20   1
   4  -3   2   17.06   17.10   1
   4  -3   3   14.14   17.90   1
   4  -3   4  -19.18   18.31   1
   4  -3   5   35.40   14.52   1
   4  -3   6   74.82   20.59   1
   4  -3   7   96.83   21.65   1
   4  -3   8   36.60   19.60   1
   4  -3   9    8.12   16.24   1
   4  -3  10   30.91   18.68   1
   4  -3  11  -13.25   18.56   1
   4  -3  12   27.35   19.04   1
   4  -3  13  115.99   22.40   1
   4  -2 -11  368.64   16.51   1
   4  -2 -10  225.00   13.80   1
   4  -2  -9   87.80   11.24   1
   4  -2  -7  323.28   16.18   1
   4  -2  -6 1039.42   34.17   1
   4  -2  -5  943.10   41.77   1
   4  -2  -5  955.43   32.76   1
   4  -2  -4 1785.06   52.39   1
   4  -2  -4 1717.27   54.70   1
   4  -2  -3   22.75   10.30   1
   4  -2  -3  -15.60   14.06   1
   4  -2  -2   60.68   10.13   1
   4  -2  -1    7.84   11.98   1
   4  -2   0  271.26   17.79   1
   4  -2   1  228.92   14.83   1
   4  -2   2   87.61   16.85   1
   4  -2   3   -5.38   11.55   1
   4  -2   4  215.80   15.87   1
   4  -2   5   -4.33   17.26   1
   4  -2   6  144.00   19.44   1
   4  -2   7  167.70   15.54   1
   4  -2   8  334.89   23.42   1
   4  -2   9   52.27   18.51   1
   4  -2  10  273.24   22.15   1
   4  -2  11  171.09   16.48   1
   4  -2  12  155.00   15.69   1
   4  -2  13  -10.76   14.89   1
   4  -2  14  -16.89   16.60   1
   4  -1  -9   28.73    9.76   1
   4  -1  -8   70.73   10.76   1
   4  -1  -7   -5.34    9.89   1
   4  -1  -6   -2.76    9.73   1
   4  -1  -5 1316.24   41.36   1
   4  -1  -4   -7.13   11.53   1
   4  -1  -3  175.56   14.84   1
   4  -1  -3  200.22   11.60   1
   4  -1  -2 2237.29   68.11   1
   4  -1  -2 2328.06   67.55   1
   4  -1  -1 4350.72  126.64   1
   4  -1  -1 4436.89  127.89   1
   4  -1   0  111.72   14.38   1
   4  -1   1  -18.49   14.10   1
   4  -1   2  -16.16   14.79   1
   4  -1   3 1529.59   48.50   1
   4  -1   4  433.06   21.64   1
   4  -1   6   -8.47   14.38   1
   4  -1   7  460.10   23.17   1
   4  -1   8   34.69    8.48   1
   4  -1   8   51.84   15.98   1
   4  -1   9  -10.37    8.89   1
   4  -1   9   -1.88   11.40   1
   4  -1  10  325.44   21.65   1
   4  -1  10  339.66   16.22   1
   4  -1  11   53.00    9.61   1
   4  -1  11   36.00   15.24   1
   4  -1  12   17.98    8.73   1
   4  -1  12  -10.05   13.95   1
   4  -1  13    9.49   11.95   1
   4  -1  13   -2.92    7.70   1
   4  -1  14    9.80    7.83   1
   4  -1  14   20.25   13.32   1
   4  -1  15   -0.30   13.55   1
   4  -1  15   12.39   10.07   1
   4   0  -4 1546.85   47.98   1
   4   0   0  727.92   30.22   1
   4   0   2  534.07   19.87   1
   4   0   2  500.86   18.35   1
   4   0   2  477.86   20.99   1
   4   0   4   69.22   12.81   1
   4   0   4   92.16   10.94   1
   4   0   6  302.06   16.34   1
   4   0   6  301.72   16.68   1
   4   0   8  877.94   32.59   1
   4   0   8  888.04   30.99   1
   4   0  10  450.29   22.49   1
   4   0  10  460.53   20.60   1
   4   0  12    5.86   12.20   1
   4   0  12  -26.32   11.29   1
   4   0  12    0.20    7.43   1
   4   0  14   72.08   12.90   1
   4   0  14   54.32    7.22   1
   4   0  14   63.68   10.53   1
   4   1   0  126.34   12.59   1
   4   1   1   19.80    8.90   1
   4   1   2    4.84   14.12   1
   4   1   3 1402.50   47.94   1
   4   1   4  448.17   22.02   1
   4   1   5   54.76   11.25   1
   4   1   6   13.91   14.92   1
   4   1   7  474.37   24.39   1
   4   1   8   35.28   16.28   1
   4   1   9   -5.52   17.11   1
   4   1  10  326.89   19.89   1
   4   1  11   59.14   17.23   1
   4   1  12   24.21   14.66   1
   4   1  13   -0.55   15.17   1
   4   1  14    9.18   15.70   1
   4   1  15  -14.29   15.80   1
   4   2  -2   69.89   10.20   1
   4   2  -1   32.60   11.31   1
   4   2   0  274.56   16.24   1
   4   2   1  236.85   14.16   1
   4   2   2  107.12   16.35   1
   4   2   3   -6.71   16.21   1
   4   2   4  219.34   19.85   1
   4   2   5  -10.50   16.98   1
   4   2   6  169.00   15.60   1
   4   2   7  158.76   16.13   1
   4   2   8  295.84   19.95   1
   4   2   9   34.34   19.46   1
   4   2  10  265.36   23.78   1
   4   2  11  182.52   21.08   1
   4   2  12  132.71   20.97   1
   4   2  13   -2.19   18.14   1
   4   2  14   16.16   14.47   1
   4   3  -3   62.57   10.60   1
   4   3  -2  576.48   24.01   1
   4   3  -1  153.02   11.88   1
   4   3   0   57.30   14.38   1
   4   3   1    2.28   14.95   1
   4   3   2   25.30   12.17   1
   4   3   4   18.40   18.96   1
   4   3   5    5.15   17.75   1
   4   3   6   62.73   14.89   1
   4   3   7   99.00   16.32   1
   4   3   8   37.70   14.61   1
   4   3  10   25.81   20.73   1
   4   3  12   62.88   20.78   1
   4   3  13   85.38   19.22   1
   4   4  -3   73.62   12.18   1
   4   4  -2    5.20   12.45   1
   4   4  -1   92.93   15.23   1
   4   4   1  144.00   15.12   1
   4   4   2   36.97   15.93   1
   4   4   3   69.72   14.53   1
   4   4   4  115.13   20.39   1
   4   4   5   71.74   19.65   1
   4   4   6   95.26   16.01   1
   4   4   7  163.84   21.25   1
   4   4   8   29.38   15.18   1
   4   4   9   28.20   14.97   1
   4   4  10   13.18   21.13   1
   4   4  11  207.65   25.36   1
   4   5  -2   60.06   13.33   1
   4   5  -1  214.33   18.15   1
   4   5   0   11.63   11.05   1
   4   5   1   -5.62   16.16   1
   4   5   2    2.22   16.96   1
   4   5   3  152.77   20.02   1
   4   5   4    1.85   17.92   1
   4   5   5   18.49   18.66   1
   4   5   6   10.50   19.18   1
   4   5   7   16.97   20.19   1
   4   6  -2    0.20   11.07   1
   4   6  -1  -19.45   11.47   1
   4   6   0    8.35   14.91   1
   4   6   1   -6.97   11.25   1
   5  -5  -9   24.30   10.75   1
   5  -5  -8  -10.11   11.19   1
   5  -5  -7    0.85    9.38   1
   5  -5  -7  -25.00   14.60   1
   5  -5  -6    1.39   10.83   1
   5  -5  -5   96.24   13.73   1
   5  -5  -5   82.45   16.89   1
   5  -5  -4  111.30   18.36   1
   5  -5  -4  124.55   15.62   1
   5  -5  -3   10.50   12.31   1
   5  -5  -3   20.61   12.35   1
   5  -5  -2    6.15   14.78   1
   5  -5  -1   65.12   13.23   1
   5  -5   0   21.44   16.67   1
   5  -5   1   82.08   16.49   1
   5  -5   2  196.00   21.84   1
   5  -5   3    9.55   18.11   1
   5  -5   4   58.52   19.28   1
   5  -5   5   54.17   21.49   1
   5  -4 -12   42.51    9.65   1
   5  -4 -11  119.03   11.56   1
   5  -4 -10   10.37    9.98   1
   5  -4  -9   22.66   11.33   1
   5  -4  -8   36.36   12.90   1
   5  -4  -7   -0.88    9.59   1
   5  -4  -6   38.19   14.71   1
   5  -4  -6   64.16   11.37   1
   5  -4  -5   42.38   13.28   1
   5  -4  -5   32.38   11.61   1
   5  -4  -4  119.46   18.80   1
   5  -4  -4  128.37   15.64   1
   5  -4  -3  -19.71   15.18   1
   5  -4  -2   30.47   16.23   1
   5  -4  -1  216.68   20.02   1
   5  -4   0   87.05   18.66   1
   5  -4   1  174.24   20.33   1
   5  -4   2  154.50   18.65   1
   5  -4   3  296.87   23.78   1
   5  -4   4   27.14   19.59   1
   5  -4   5  134.56   21.11   1
   5  -4   6   19.18   14.37   1
   5  -4   7  158.26   22.14   1
   5  -4   8  -11.97   17.85   1
   5  -4   9   34.93   20.68   1
   5  -3 -12    9.67    8.65   1
   5  -3 -11   66.42   11.08   1
   5  -3 -10   10.30    9.89   1
   5  -3  -9   -9.24   10.64   1
   5  -3  -8   15.21    9.98   1
   5  -3  -7  319.34   19.30   1
   5  -3  -7  329.79   13.80   1
   5  -3  -6  277.56   14.33   1
   5  -3  -6  291.38   17.41   1
   5  -3  -5   98.41   12.30   1
   5  -3  -5   87.42   12.34   1
   5  -3  -4   50.27   15.88   1
   5  -3  -4   30.03   13.26   1
   5  -3  -3  106.71   13.43   1
   5  -3  -3  155.00   18.43   1
   5  -3  -2   20.07   14.96   1
   5  -3  -1  222.61   17.31   1
   5  -3   0   45.70   16.49   1
   5  -3   1   21.53   16.80   1
   5  -3   2  -30.03   16.00   1
   5  -3   3    6.00   13.43   1
   5  -3   4   65.93   15.10   1
   5  -3   5  171.61   17.29   1
   5  -3   6  128.60   21.55   1
   5  -3   7  112.15   20.33   1
   5  -3   8    6.20   18.48   1
   5  -3   9  -33.18   19.12   1
   5  -3  10   -1.14   19.47   1
   5  -3  11   25.30   18.71   1
   5  -2  -9   16.81   11.23   1
   5  -2  -8   -3.76   11.10   1
   5  -2  -7   12.60   12.00   1
   5  -2  -6  732.78   28.15   1
   5  -2  -5  609.60   21.23   1
   5  -2  -5  623.50   24.47   1
   5  -2  -4 1308.27   39.06   1
   5  -2  -4 1196.47   41.51   1
   5  -2  -3  -10.30   11.49   1
   5  -2  -3    9.99   13.78   1
   5  -2  -2   -0.86   15.18   1
   5  -2  -2   -7.84   11.65   1
   5  -2  -1   38.44   14.26   1
   5  -2   0  258.57   16.72   1
   5  -2   1    3.20   10.99   1
   5  -2   2  174.24   18.22   1
   5  -2   3 1663.82   61.19   1
   5  -2   4  571.21   27.72   1
   5  -2   5   77.26   17.93   1
   5  -2   6  352.31   20.27   1
   5  -2   7  -28.30   18.51   1
   5  -2   8  188.79   17.31   1
   5  -2   9  194.04   20.90   1
   5  -2  10  108.37   19.99   1
   5  -2  11  154.75   17.42   1
   5  -2  14   12.11   14.41   1
   5  -1  -9   17.81   11.39   1
   5  -1  -8  133.17   12.69   1
   5  -1  -7    3.88   11.11   1
   5  -1  -6   10.76    7.81   1
   5  -1  -5  106.92   12.20   1
   5  -1  -4 3251.28   95.79   1
   5  -1  -3  475.24   21.36   1
   5  -1  -2 7054.32  196.54   1
   5  -1  -2 6960.56  195.23   1
   5  -1  -1 3050.35   89.47   1
   5  -1  -1 3006.33   87.73   1
   5  -1   0  413.72   17.49   1
   5  -1   0  419.02   18.83   1
   5  -1   1 6612.94  185.41   1
   5  -1   2 1357.92   44.22   1
   5  -1   3  897.60   31.16   1
   5  -1   4  -13.32   15.77   1
   5  -1   5    5.24   14.93   1
   5  -1   6  709.69   29.30   1
   5  -1   7  102.01   16.97   1
   5  -1   8   38.81   15.20   1
   5  -1   9  485.32   24.67   1
   5  -1  10 1319.14   47.22   1
   5  -1  11   79.21   12.28   1
   5  -1  12   25.10   13.03   1
   5  -1  13  -14.59   10.08   1
   5  -1  14   -3.46   13.24   1
   5  -1  15   -1.77   13.99   1
   5   0  -6  671.33   25.39   1
   5   0  -4 1099.59   35.15   1
   5   0  -2  126.34   13.94   1
   5   0   0  -18.49   12.38   1
   5   0   2 3695.42  105.77   1
   5   0   2 3746.66  106.51   1
   5   0   4  721.46   24.71   1
   5   0   4  689.06   65.62   1
   5   0   4  738.21   26.63   1
   5   0   6   62.25   12.62   1
   5   0   6   48.58   12.27   1
   5   0   8   11.76   12.07   1
   5   0   8  -22.85   12.62   1
   5   0  10  328.70   18.13   1
   5   0  10  284.93   18.23   1
   5   0  12  105.27   14.57   1
   5   0  12  127.24   13.08   1
   5   0  14  185.50   14.44   1
   5   0  14  139.00    8.72   1
   5   0  14  165.64   14.41   1
   5   0  14  171.87    9.18   1
   5   1   0  402.40   16.85   1
   5   1   1 6152.83  188.26   1
   5   1   1 6559.38  184.66   1
   5   1   2 1241.86   44.40   1
   5   1   2 1314.79   39.89   1
   5   1   3  907.82   27.12   1
   5   1   3  834.63   31.20   1
   5   1   4   -3.13   14.51   1
   5   1   4    8.24    3.56   1
   5   1   5    0.56   14.39   1
   5   1   6  672.88   29.05   1
   5   1   7   98.80   13.12   1
   5   1   8   42.64   12.41   1
   5   1   9  454.12   22.59   1
   5   1  10 1324.96   49.50   1
   5   1  11   77.97   17.66   1
   5   1  13   11.83   15.14   1
   5   1  14   -3.53   15.53   1
   5   1  15   20.88   15.63   1
   5   2  -1   29.70   12.10   1
   5   2   0  242.42   15.88   1
   5   2   1    9.42   14.55   1
   5   2   2  176.36   16.47   1
   5   2   3 1594.40   54.30   1
   5   2   4  587.58   26.66   1
   5   2   5   37.21   18.30   1
   5   2   6  333.43   23.74   1
   5   2   7   -9.67   18.91   1
   5   2   8  215.80   22.33   1
   5   2   9  208.80   21.67   1
   5   2  10   61.94   19.36   1
   5   2  11  163.58   17.14   1
   5   2  12   57.76   18.70   1
   5   2  13   20.07   16.84   1
   5   2  14   10.56   17.75   1
   5   3  -1  215.50   17.03   1
   5   3   0   54.32   12.53   1
   5   3   1   36.24   16.74   1
   5   3   2   38.07   17.65   1
   5   3   3   20.88   18.37   1
   5   3   4   77.97   19.78   1
   5   3   5  189.34   22.02   1
   5   3   6  112.78   16.14   1
   5   3   7   89.30   16.07   1
   5   3   8    2.31   13.71   1
   5   3   9   -1.56   14.30   1
   5   3  11   -5.71   19.84   1
   5   3  12   -2.50   18.42   1
   5   3  13   11.56   19.72   1
   5   4  -3    0.44   11.44   1
   5   4  -2   35.52   13.95   1
   5   4  -1  212.28   15.44   1
   5   4   0  147.38   17.72   1
   5   4   1  205.06   19.76   1
   5   4   2  110.46   19.76   1
   5   4   3  248.69   18.92   1
   5   4   4    6.92   19.15   1
   5   4   5  100.20   15.62   1
   5   4   6  -22.28   20.11   1
   5   4   7  166.41   23.74   1
   5   4   8    7.90   20.01   1
   5   4   9   60.68   21.66   1
   5   4  10   12.04   14.71   1
   5   4  11   12.74   19.78   1
   5   5  -3    7.24   11.67   1
   5   5  -2    8.07   12.89   1
   5   5  -1   75.69   14.79   1
   5   5   0   18.40   15.70   1
   5   5   1  117.94   18.46   1
   5   5   2  228.01   21.14   1
   5   5   4  105.88   19.96   1
   5   5   5   15.76   19.29   1
   5   5   6   -4.16   13.55   1
   5   5   7    4.58   14.55   1
   5   6  -1   12.18   14.38   1
   6  -5 -10  -11.56   11.42   1
   6  -5  -8   39.44   14.70   1
   6  -5  -7   45.43   13.75   1
   6  -5  -6   19.18   16.38   1
   6  -5  -5   62.41   17.22   1
   6  -5  -4  -32.26   18.29   1
   6  -5  -4   -6.60   11.77   1
   6  -5  -3   -3.53   14.78   1
   6  -5  -3  -15.68   12.59   1
   6  -5  -2  -19.80   15.93   1
   6  -5  -1    8.41   16.41   1
   6  -5   0   -5.57   12.18   1
   6  -5   1   24.60   18.25   1
   6  -5   2   13.62   18.23   1
   6  -5   3   85.38   15.15   1
   6  -4 -12   12.53    9.49   1
   6  -4 -11   87.61   11.98   1
   6  -4 -10  -14.82   10.78   1
   6  -4  -9  -17.89   11.76   1
   6  -4  -8   77.09   14.05   1
   6  -4  -7   66.91   12.76   1
   6  -4  -6   46.79   11.49   1
   6  -4  -6   57.15   15.72   1
   6  -4  -5  116.42   14.24   1
   6  -4  -4  228.31   18.13   1
   6  -4  -4  193.21   20.02   1
   6  -4  -3    1.64   14.98   1
   6  -4  -3  -24.01   13.52   1
   6  -4  -2   -7.78   15.74   1
   6  -4  -1  232.87   20.75   1
   6  -4   0   -0.49   17.60   1
   6  -4   1   36.36   16.28   1
   6  -4   2    6.50   18.92   1
   6  -4   3  211.99   22.71   1
   6  -4   5  -35.52   20.14   1
   6  -4   6  -22.85   19.22   1
   6  -4   7   -1.64   14.87   1
   6  -4   8   37.82   20.17   1
   6  -3 -13   26.42    9.35   1
   6  -3 -10   -4.67    8.90   1
   6  -3  -9  280.90   16.76   1
   6  -3  -8   23.14    9.91   1
   6  -3  -7   68.06   14.85   1
   6  -3  -6   98.60   11.92   1
   6  -3  -6  109.41   15.90   1
   6  -3  -5   -9.86   12.25   1
   6  -3  -5    7.34   11.11   1
   6  -3  -4   13.18   13.50   1
   6  -3  -4   -9.42   16.39   1
   6  -3  -3  289.34   20.75   1
   6  -3  -3  295.84   19.61   1
   6  -3  -2  106.50   14.86   1
   6  -3  -1   33.64   16.59   1
   6  -3   0  146.89   18.66   1
   6  -3   1  336.72   20.92   1
   6  -3   2   17.31   19.05   1
   6  -3   3  367.11   24.52   1
   6  -3   4   42.64   14.89   1
   6  -3   5   74.30   18.62   1
   6  -3   7  -15.13   19.45   1
   6  -3   8    9.06   15.65   1
   6  -3   9    8.70   18.76   1
   6  -3  10   16.73   19.06   1
   6  -3  11   39.82   14.64   1
   6  -3  12   -6.86   21.06   1
   6  -2 -12   29.16   10.15   1
   6  -2 -11  698.02   26.42   1
   6  -2 -10  314.00   18.43   1
   6  -2  -9   51.12   13.16   1
   6  -2  -8  -14.59   12.53   1
   6  -2  -7    8.64   13.11   1
   6  -2  -6  111.72   13.95   1
   6  -2  -5  609.60   22.71   1
   6  -2  -5  631.01   26.12   1
   6  -2  -4 1363.82   45.79   1
   6  -2  -4 1389.05   43.23   1
   6  -2  -3  684.87   28.26   1
   6  -2  -3  669.26   25.87   1
   6  -2  -2 1148.53   37.96   1
   6  -2  -2 1079.12   38.11   1
   6  -2  -1  111.30   12.24   1
   6  -2   0  103.63   16.70   1
   6  -2   1   -3.53   16.51   1
   6  -2   2  870.84   32.46   1
   6  -2   3 1624.09   54.81   1
   6  -2   4   34.11   18.57   1
   6  -2   5    5.95   18.35   1
   6  -2   6  186.87   21.05   1
   6  -2   7  171.87   21.50   1
   6  -2   8  484.00   24.20   1
   6  -2  10  317.91   24.25   1
   6  -2  11  106.09   14.83   1
   6  -2  12   23.91   15.94   1
   6  -2  13   44.09   17.53   1
   6  -2  14   57.46   17.28   1
   6  -1 -10   65.29   11.80   1
   6  -1  -9   99.00   10.55   1
   6  -1  -8  444.79   19.82   1
   6  -1  -7 1168.96   38.98   1
   6  -1  -6 1384.58   45.40   1
   6  -1  -5   48.44    9.60   1
   6  -1  -4  554.13   23.54   1
   6  -1  -3  853.22   31.55   1
   6  -1  -2 2207.12   67.65   1
   6  -1  -2 2238.24   68.13   1
   6  -1  -1  -24.70   14.21   1
   6  -1   0  -11.70   15.25   1
   6  -1   0   -8.01   14.66   1
   6  -1   1  -20.43   10.49   1
   6  -1   2  113.21   16.39   1
   6  -1   2  138.77   12.25   1
   6  -1   3  660.49   28.27   1
   6  -1   4  -17.81   11.31   1
   6  -1   5   75.17   16.13   1
   6  -1   6   -6.45   15.75   1
   6  -1   7   42.77   16.09   1
   6  -1   8   58.68   16.70   1
   6  -1   9  540.56   26.97   1
   6  -1  11   19.45   11.55   1
   6  -1  12    8.29   13.02   1
   6  -1  13   32.15   13.61   1
   6  -1  14  -10.76   12.66   1
   6   0  -6  463.11   19.37   1
   6   0  -4 1020.16   34.50   1
   6   0  -2   10.50    8.88   1
   6   0   0 4085.77  115.06   1
   6   0   2  596.34   22.47   1
   6   0   4 2923.56   94.08   1
   6   0   4 3206.96   92.87   1
   6   0   4 3196.77   91.59   1
   6   0   6  823.69   27.55   1
   6   0   6  796.37   30.48   1
   6   0   6  862.60   29.96   1
   6   0   8   10.37   12.62   1
   6   0   8   19.89   12.93   1
   6   0   8   15.44    8.33   1
   6   0  10   92.93   13.50   1
   6   0  10   59.75    8.50   1
   6   0  10   70.22   14.58   1
   6   0  12   -3.24    5.98   1
   6   0  12  -11.16   10.49   1
   6   0  12   13.03   11.12   1
   6   0  14  262.76   17.18   1
   6   1  -1  -11.22   11.32   1
   6   1   0   -2.76    9.26   1
   6   1   1  -17.64   67.03   1
   6   1   1  -27.04   13.83   1
   6   1   2  144.24   14.41   1
   6   1   2  127.92    8.60   1
   6   1   3  677.56   28.11   1
   6   1   3  707.03   22.34   1
   6   1   4    3.53   14.81   1
   6   1   5   78.68   15.79   1
   6   1   6    9.06   15.53   1
   6   1   7   57.00   17.82   1
   6   1   8   64.96   18.54   1
   6   1   9  480.05   27.61   1
   6   1  11    5.62   15.83   1
   6   1  12   21.53   14.94   1
   6   1  13   35.05   16.10   1
   6   1  14    7.18   15.65   1
   6   2  -1  123.43   14.22   1
   6   2   0  135.26   15.12   1
   6   2   1    4.24   12.48   1
   6   2   2  836.37   32.97   1
   6   2   3 1604.80   55.28   1
   6   2   4   24.40   17.88   1
   6   2   5    8.88   13.17   1
   6   2   6  181.98   21.31   1
   6   2   7  197.40   21.64   1
   6   2   8  485.32   27.76   1
   6   2   9   63.68   18.51   1
   6   2  10  326.89   25.31   1
   6   2  11  110.67   15.57   1
   6   2  12   25.81   18.80   1
   6   2  13   40.96   14.98   1
   6   2  14   23.81   18.35   1
   6   3  -2   81.72   14.10   1
   6   3  -1   48.58   14.22   1
   6   3   0  150.80   17.19   1
   6   3   1  292.75   21.22   1
   6   3   2   42.12   17.65   1
   6   3   3  391.25   25.32   1
   6   3   4   18.75   19.74   1
   6   3   5  130.87   20.13   1
   6   3   6   41.60   14.58   1
   6   3   7   24.30   19.72   1
   6   3   8  -37.58   19.74   1
   6   3   9   25.50   18.89   1
   6   3  10    0.94   13.42   1
   6   3  11   22.37   19.39   1
   6   3  12    9.24   19.33   1
   6   4  -2   60.06   14.57   1
   6   4  -1  273.24   20.17   1
   6   4   0   13.32   11.53   1
   6   4   1    2.13   16.94   1
   6   4   2   48.72   18.29   1
   6   4   3  254.08   23.27   1
   6   4   4   -4.08   13.49   1
   6   4   6    7.29   20.36   1
   6   4   7   11.63   19.57   1
   6   4   8   57.46   20.01   1
   6   4   9    4.49   20.82   1
   6   4  10   30.80   20.98   1
   6   5  -2   26.73   14.17   1
   6   5  -1    9.42   14.92   1
   6   5   0  -14.44   11.32   1
   6   5   1    5.02   17.16   1
   6   5   2   48.16   17.91   1
   6   5   3  113.21   17.45   1
   6   5   5    3.13   18.27   1
   6   5   6  142.56   22.92   1
   6   5   7  -41.99   21.77   1
   7  -5  -9   -1.14   13.52   1
   7  -5  -8    7.45   13.49   1
   7  -5  -8   12.53    9.20   1
   7  -5  -7   57.91   16.74   1
   7  -5  -7   70.90   12.29   1
   7  -5  -6   59.60   17.76   1
   7  -5  -5  -10.30   17.01   1
   7  -5  -4   30.47   17.77   1
   7  -5  -4  -15.68   14.57   1
   7  -5  -3  -22.47   15.17   1
   7  -5  -3   -9.67   15.24   1
   7  -5  -2    6.97   18.06   1
   7  -5  -2   31.02   16.04   1
   7  -5  -1   90.82   18.87   1
   7  -5   0   -1.77   16.65   1
   7  -5   1   35.28   17.23   1
   7  -5   2   -7.51   16.49   1
   7  -5   3   -0.96   18.76   1
   7  -4 -12   12.67   10.96   1
   7  -4 -11    7.95   11.11   1
   7  -4 -10   64.00   11.04   1
   7  -4  -9   67.24   11.97   1
   7  -4  -8   15.21   13.49   1
   7  -4  -7   40.45   15.77   1
   7  -4  -7   49.00   10.50   1
   7  -4  -6   -4.97   14.94   1
   7  -4  -6    5.34   12.06   1
   7  -4  -5    8.01   12.62   1
   7  -4  -4    3.84   14.27   1
   7  -4  -4    5.52   12.55   1
   7  -4  -3   66.42   16.46   1
   7  -4  -3   62.73   17.74   1
   7  -4  -2   50.55   16.78   1
   7  -4  -2   16.56   18.56   1
   7  -4  -1  181.71   20.49   1
   7  -4   0   18.32   16.86   1
   7  -4   1   -7.45   13.54   1
   7  -4   2   -9.86   18.65   1
   7  -4   3  166.41   22.45   1
   7  -4   4    4.49   19.29   1
   7  -4   6   38.69   20.77   1
   7  -4   7   15.13   18.36   1
   7  -4   8   25.70   18.66   1
   7  -3 -13   39.56   10.32   1
   7  -3 -12    0.98   10.97   1
   7  -3 -11   -4.45   10.89   1
   7  -3 -10   23.91   12.32   1
   7  -3  -9  197.68   16.03   1
   7  -3  -8    8.12   14.25   1
   7  -3  -7 1677.72   57.34   1
   7  -3  -6  133.63   17.80   1
   7  -3  -6  107.95   13.09   1
   7  -3  -5  314.00   18.07   1
   7  -3  -5  260.82   17.76   1
   7  -3  -4   93.51   15.09   1
   7  -3  -4  106.92   19.03   1
   7  -3  -3  108.37   18.95   1
   7  -3  -3  121.22   16.74   1
   7  -3  -2   18.23   11.61   1
   7  -3  -2   17.81   19.16   1
   7  -3  -1  136.89   44.69   1
   7  -3  -1  157.25   19.31   1
   7  -3   0   27.67   17.57   1
   7  -3   1   -5.11   13.33   1
   7  -3   2   49.28   19.23   1
   7  -3   3  467.86   27.25   1
   7  -3   4    4.97   15.48   1
   7  -3   5  265.69   21.84   1
   7  -3   6   81.54   20.23   1
   7  -3   7  280.56   24.45   1
   7  -3   8  192.65   17.77   1
   7  -3   9   16.89   19.23   1
   7  -3  11   89.30   21.36   1
   7  -2 -13   24.30   10.75   1
   7  -2 -12   -0.44   11.52   1
   7  -2 -11   58.68   11.18   1
   7  -2 -10    9.86   12.87   1
   7  -2  -9   37.21   13.91   1
   7  -2  -8   53.29   14.31   1
   7  -2  -7  276.89   18.64   1
   7  -2  -6  100.60   15.45   1
   7  -2  -5   39.82   15.27   1
   7  -2  -4   60.22    9.31   1
   7  -2  -4   81.90   16.11   1
   7  -2  -3   40.70   11.74   1
   7  -2  -3   35.88   14.14   1
   7  -2  -2 2175.29   69.03   1
   7  -2  -2 2143.69   71.30   1
   7  -2  -1   25.20   15.56   1
   7  -2  -1   14.82   17.32   1
   7  -2   0   75.86   13.07   1
   7  -2   1  508.95   23.01   1
   7  -2   2   62.25   18.15   1
   7  -2   3  221.71   20.85   1
   7  -2   4  -24.70   18.59   1
   7  -2   5   27.46   18.13   1
   7  -2   7  -13.18   19.67   1
   7  -2   8  186.32   18.29   1
   7  -2   9  120.56   19.98   1
   7  -2  10  -12.82   17.26   1
   7  -2  11   26.52   15.76   1
   7  -2  12  -15.68   18.37   1
   7  -2  13   18.58   17.24   1
   7  -1 -11   89.49   13.81   1
   7  -1 -10  152.52   15.81   1
   7  -1  -9    9.86   13.94   1
   7  -1  -8 1135.02   38.41   1
   7  -1  -7  -10.18   12.95   1
   7  -1  -6  635.54   25.71   1
   7  -1  -5  205.06   14.03   1
   7  -1  -4   24.60   10.52   1
   7  -1  -3   33.18   10.37   1
   7  -1  -2 1194.39   40.09   1
   7  -1  -2 1229.20   41.37   1
   7  -1  -1  608.12   25.65   1
   7  -1  -1  629.51   25.09   1
   7  -1   0  291.38   18.44   1
   7  -1   0  304.50   19.20   1
   7  -1   1  191.82   16.07   1
   7  -1   1  171.35   13.88   1
   7  -1   2   10.63   13.82   1
   7  -1   2   16.16   14.95   1
   7  -1   3  131.56   13.76   1
   7  -1   3  147.87   12.40   1
   7  -1   4  -18.49   15.48   1
   7  -1   5   -5.11   11.25   1
   7  -1   6  356.45   19.26   1
   7  -1   7   17.56   12.23   1
   7  -1   8   81.90   17.92   1
   7  -1   9    6.60   16.81   1
   7  -1  10   11.97   15.57   1
   7  -1  11   89.49   12.49   1
   7  -1  12    8.41   15.02   1
   7  -1  13    9.36   14.38   1
   7  -1  14    6.76   13.99   1
   7   0  -8   18.66   13.48   1
   7   0  -6  575.52   24.95   1
   7   0  -4   -6.66   13.98   1
   7   0  -2  555.07   23.56   1
   7   0   0 5102.25  147.15   1
   7   0   2  201.92   13.64   1
   7   0   4  963.48   31.66   1
   7   0   4  954.19   33.98   1
   7   0   6   38.44   15.38   1
   7   0   6   26.94   73.08   1
   7   0   6   43.96   11.93   1
   7   0   8    8.01    9.57   1
   7   0   8   -5.86   13.36   1
   7   0   8    7.29   14.58   1
   7   0  10    3.06   12.74   1
   7   0  10   -8.82   12.89   1
   7   0  10    9.55    7.60   1
   7   0  12   16.48   11.04   1
   7   0  14   49.42   12.09   1
   7   1  -3   34.22    9.48   1
   7   1  -2 1214.52   40.43   1
   7   1  -1  613.55   23.78   1
   7   1   0  251.54   14.91   1
   7   1   1  165.89   12.11   1
   7   1   2   24.70    8.15   1
   7   1   3  169.00    9.88   1
   7   1   3  140.90   15.19   1
   7   1   4   11.56    5.71   1
   7   1   4   -4.45   14.81   1
   7   1   5    2.50    5.15   1
   7   1   5    9.86   16.14   1
   7   1   6  326.89   19.53   1
   7   1   8  102.21   18.80   1
   7   1   9   36.72   17.21   1
   7   1  10   22.00   16.42   1
   7   1  11   39.31   16.68   1
   7   1  12  -22.56   14.63   1
   7   1  13  -10.11   15.58   1
   7   1  14   20.25   15.39   1
   7   2   0  117.72   16.06   1
   7   2   1  523.95   25.18   1
   7   2   2   66.42   16.79   1
   7   2   3  233.17   20.46   1
   7   2   4    8.53   17.75   1
   7   2   5   38.07   13.82   1
   7   2   6   73.79   19.76   1
   7   2   7   11.42   17.98   1
   7   2   8  221.71   21.74   1
   7   2   9  120.56   20.86   1
   7   2  10  -12.11   18.51   1
   7   2  11   41.22   18.23   1
   7   2  12   12.39   16.90   1
   7   2  13    1.59   17.64   1
   7   3  -1  130.19   13.92   1
   7   3   0   20.16   12.03   1
   7   3   1   -4.00   16.92   1
   7   3   2   53.44   18.71   1
   7   3   3  449.44   27.14   1
   7   3   5  266.02   19.57   1
   7   3   6   78.68   21.64   1
   7   3   7  267.00   24.51   1
   7   3   8  190.99   23.22   1
   7   3  10   27.25   20.57   1
   7   3  11   84.82   16.03   1
   7   3  12    8.18   19.96   1
   7   4  -2   57.30   14.99   1
   7   4  -1  181.98   19.43   1
   7   4   0   -9.67   16.79   1
   7   4   2   11.22   18.56   1
   7   4   3  217.86   21.84   1
   7   4   4   -8.82   18.77   1
   7   4   5    5.95   19.47   1
   7   4   6   20.25   14.58   1
   7   4   7    4.62   19.26   1
   7   4   8  -14.75   21.04   1
   7   4   9  153.76   23.31   1
   7   4  10   14.52   14.10   1
   7   5  -2   26.52   12.98   1
   7   5  -1   82.08   13.05   1
   7   5   0    3.65   16.31   1
   7   5   1  117.07   18.61   1
   7   5   2    2.69   18.11   1
   7   5   3   45.56   18.90   1
   7   5   4   34.22   19.31   1
   7   5   5   46.79   20.11   1
   7   5   6  165.64   18.53   1
   8  -5  -9   60.53   14.94   1
   8  -5  -8   31.25   10.06   1
   8  -5  -8  -14.52   15.39   1
   8  -5  -7   14.75   12.21   1
   8  -5  -7  -11.16   15.23   1
   8  -5  -6   17.72   15.83   1
   8  -5  -6   36.48   11.60   1
   8  -5  -5    2.07   17.31   1
   8  -5  -3  -14.82   13.24   1
   8  -5  -3   -6.00   17.30   1
   8  -5  -2   -5.71   14.77   1
   8  -5  -2  -11.36   17.73   1
   8  -5  -1   72.93   13.66   1
   8  -5  -1   62.25   19.41   1
   8  -5   0   29.05   17.68   1
   8  -5   1    7.51   17.70   1
   8  -5   2   18.84   17.88   1
   8  -5   3   19.71   19.09   1
   8  -4 -12   26.83   10.77   1
   8  -4 -11   -6.05   11.02   1
   8  -4 -10    2.69   10.82   1
   8  -4  -9   21.34   14.51   1
   8  -4  -8  125.44   16.58   1
   8  -4  -7  132.25   13.11   1
   8  -4  -7  113.00   17.22   1
   8  -4  -6  367.87   20.33   1
   8  -4  -6  379.47   21.04   1
   8  -4  -5    2.37   12.69   1
   8  -4  -5    9.86   13.63   1
   8  -4  -4   81.36   12.45   1
   8  -4  -4  103.43   14.85   1
   8  -4  -3   77.44   19.36   1
   8  -4  -3   91.20   17.38   1
   8  -4  -2   56.10   16.18   1
   8  -4  -2   66.75   18.30   1
   8  -4  -1   -2.76   15.54   1
   8  -4  -1   -2.99   18.55   1
   8  -4   0  197.96   21.39   1
   8  -4   1  642.62   31.94   1
   8  -4   2    2.22   18.74   1
   8  -4   3   53.29   19.13   1
   8  -4   4   17.14   14.49   1
   8  -4   5    0.96   13.56   1
   8  -4   7  -13.62   19.11   1
   8  -3 -14   -4.54    9.67   1
   8  -3 -13   51.84   12.10   1
   8  -3 -12    5.24   12.18   1
   8  -3 -11   -8.64   12.29   1
   8  -3 -10   16.73   12.19   1
   8  -3  -9  651.27   28.07   1
   8  -3  -8   32.83   15.93   1
   8  -3  -7  272.58   20.80   1
   8  -3  -6   71.91   13.74   1
   8  -3  -6   44.76   18.20   1
   8  -3  -5   48.44   13.50   1
   8  -3  -4   -4.41   14.57   1
   8  -3  -4   -0.29   16.83   1
   8  -3  -3   27.98   18.62   1
   8  -3  -3   62.57   16.45   1
   8  -3  -2   64.32   12.67   1
   8  -3  -2   59.75   14.84   1
   8  -3  -1 1371.96   49.63   1
   8  -3  -1 1362.35   47.98   1
   8  -3   0   96.83   19.29   1
   8  -3   0  121.00   16.50   1
   8  -3   1  335.99   20.53   1
   8  -3   2   20.88   20.02   1
   8  -3   3   25.20   19.98   1
   8  -3   4   93.70   16.07   1
   8  -3   5  256.64   20.19   1
   8  -3   6    8.70   17.46   1
   8  -3   7  -21.34   19.22   1
   8  -3   8   31.58   19.67   1
   8  -3   9   54.76   18.35   1
   8  -3  10    5.57   20.01   1
   8  -2 -13   20.79    9.76   1
   8  -2 -12   85.38   10.90   1
   8  -2 -11   62.73   10.61   1
   8  -2  -9   -3.35   12.70   1
   8  -2  -8  214.62   17.87   1
   8  -2  -7   80.10   16.29   1
   8  -2  -6  519.84   25.54   1
   8  -2  -5  -16.00   12.16   1
   8  -2  -4  132.25   18.63   1
   8  -2  -4  126.34   14.84   1
   8  -2  -3 1172.38   42.46   1
   8  -2  -3 1175.80   39.78   1
   8  -2  -2  481.80   21.51   1
   8  -2  -2  491.95   25.73   1
   8  -2  -1  524.41   26.56   1
   8  -2  -1  512.57   25.36   1
   8  -2   0  -19.27   18.17   1
   8  -2   0   -1.99   11.82   1
   8  -2   1  754.05   29.66   1
   8  -2   1  759.55   31.97   1
   8  -2   2  244.61   17.83   1
   8  -2   2  261.47   21.99   1
   8  -2   3  763.97   31.51   1
   8  -2   4    4.08   18.71   1
   8  -2   5   60.22   19.87   1
   8  -2   6  202.78   23.64   1
   8  -2   7    4.80   18.79   1
   8  -2   8  254.40   19.14   1
   8  -2   9  304.85   24.44   1
   8  -2  10   35.16   13.64   1
   8  -2  11    0.90   17.63   1
   8  -2  13   25.70   18.86   1
   8  -1 -11  -20.98   13.10   1
   8  -1 -10    2.99   14.12   1
   8  -1  -9   24.70   14.41   1
   8  -1  -8   14.29   10.66   1
   8  -1  -7  164.10   16.91   1
   8  -1  -6   34.46   14.56   1
   8  -1  -5  -18.06   10.71   1
   8  -1  -4  654.34   27.11   1
   8  -1  -3  316.84   16.73   1
   8  -1  -2  243.98   19.06   1
   8  -1  -1   -3.42   10.88   1
   8  -1  -1  -27.77   14.76   1
   8  -1   0 1293.84   43.88   1
   8  -1   0 1337.36   44.62   1
   8  -1   1  199.94   17.25   1
   8  -1   1  210.54   17.99   1
   8  -1   2  296.18   19.28   1
   8  -1   2  307.65   20.70   1
   8  -1   3    3.84   11.52   1
   8  -1   3    7.56   13.75   1
   8  -1   4    4.80   13.93   1
   8  -1   4   39.31   17.05   1
   8  -1   5  255.68   17.91   1
   8  -1   5  256.64   17.30   1
   8  -1   6   -6.35   13.15   1
   8  -1   6   -2.89   12.34   1
   8  -1   7  412.50   21.93   1
   8  -1   7  402.40   21.66   1
   8  -1   8  964.10   37.26   1
   8  -1   8  844.48   34.29   1
   8  -1   9  153.76   16.12   1
   8  -1   9  176.36   19.65   1
   8  -1  10   44.89   12.86   1
   8  -1  11    1.21    9.86   1
   8  -1  11  -13.25   15.36   1
   8  -1  12   23.91   11.25   1
   8  -1  12  -12.74   15.57   1
   8  -1  13    3.39   10.38   1
   8  -1  13  -17.64   14.95   1
   8   0  -8 1866.24   58.75   1
   8   0  -6  414.53   21.58   1
   8   0  -4   16.89   13.07   1
   8   0  -2  -10.56   13.26   1
   8   0   0 2895.52   87.17   1
   8   0   2  108.99   12.74   1
   8   0   4   98.41   11.71   1
   8   0   6 5217.17  150.24   1
   8   0   8 2013.32   62.82   1
   8   0   8 2021.40   66.54   1
   8   0  10  200.22   17.26   1
   8   0  10  197.40   11.80   1
   8   0  12    8.76    6.33   1
   8   0  12    4.12   11.98   1
   8   1  -4  586.61   23.74   1
   8   1  -3  302.76   19.49   1
   8   1  -2  249.32   17.37   1
   8   1  -1   -6.40   12.25   1
   8   1   0 1307.55   41.95   1
   8   1   1  205.64   13.77   1
   8   1   2  322.56   15.09   1
   8   1   3   -0.05   10.80   1
   8   1   3    0.86    7.92   1
   8   1   4   14.75    6.91   1
   8   1   5  255.68   11.19   1
   8   1   5  266.34   20.24   1
   8   1   6   -9.24   14.11   1
   8   1   6    6.45    5.03   1
   8   1   7  419.84   25.00   1
   8   1   8  974.06   38.08   1
   8   1   9  169.26   19.78   1
   8   1  11   33.64   15.89   1
   8   1  12   31.47   12.12   1
   8   1  13   -8.07   15.62   1
   8   2   0   10.24   11.01   1
   8   2   1  771.73   31.67   1
   8   2   2  246.80   20.74   1
   8   2   3  736.58   33.11   1
   8   2   4  -10.05   18.39   1
   8   2   5   87.98   15.76   1
   8   2   6  235.32   23.01   1
   8   2   7   41.99   19.05   1
   8   2   8  256.96   19.56   1
   8   2   9  300.33   21.84   1
   8   2  10  -11.22   17.76   1
   8   2  11    9.67   18.47   1
   8   2  12   -5.02   17.02   1
   8   3  -1 1343.96   48.39   1
   8   3   0  153.02   19.54   1
   8   3   1  343.73   23.36   1
   8   3   2   41.73   13.82   1
   8   3   4  132.25   21.62   1
   8   3   5  307.30   23.49   1
   8   3   6  -17.72   19.20   1
   8   3   7   23.91   19.17   1
   8   3   8   -8.94   19.26   1
   8   3   9   71.06   19.73   1
   8   3  10    6.20   19.07   1
   8   3  11   44.22   21.28   1
   8   4  -1   -9.24   15.02   1
   8   4   0  202.49   20.78   1
   8   4   1  605.16   29.52   1
   8   4   2   11.29   17.47   1
   8   4   3   33.87   13.97   1
   8   4   4   37.82   19.80   1
   8   4   5    3.96   17.43   1
   8   4   6   61.94   19.83   1
   8   4   7    1.54   19.02   1
   8   4   8  -12.74   19.92   1
   8   4   9   33.41   19.88   1
   8   5  -1   77.79   16.76   1
   8   5   0   66.75   17.16   1
   8   5   1   22.47   17.44   1
   8   5   3   67.57   18.58   1
   8   5   4   10.43   18.28   1
   8   5   5    2.02   19.68   1
   9  -5  -9   -0.69   11.19   1
   9  -5  -8   19.80   14.60   1
   9  -5  -7   15.76   12.15   1
   9  -5  -6   45.29   14.27   1
   9  -5  -6   33.18   15.55   1
   9  -5  -5   10.43   16.99   1
   9  -5  -5    9.06   14.69   1
   9  -5  -4   20.88   18.37   1
   9  -5  -3   11.49   17.70   1
   9  -5  -2   33.64   14.38   1
   9  -5  -1    7.45   17.04   1
   9  -5  -1   -3.84   17.72   1
   9  -5   0   22.75   16.98   1
   9  -5   0   30.69   16.95   1
   9  -5   1   29.05   18.65   1
   9  -5   2   51.98   14.85   1
   9  -4 -12   -3.03   12.95   1
   9  -4 -11    1.59   12.47   1
   9  -4 -10  130.87   13.04   1
   9  -4  -9   66.59   15.99   1
   9  -4  -8   13.84   11.83   1
   9  -4  -7   26.63   12.28   1
   9  -4  -7    2.76   15.24   1
   9  -4  -6   62.73   18.06   1
   9  -4  -6   60.37   13.83   1
   9  -4  -5   14.21   15.91   1
   9  -4  -5   21.16   14.81   1
   9  -4  -4   44.76   16.06   1
   9  -4  -4   32.83   16.04   1
   9  -4  -3  208.51   22.82   1
   9  -4  -3  214.33   17.57   1
   9  -4  -2   -6.76   14.82   1
   9  -4  -2    7.95   14.21   1
   9  -4  -1  160.78   18.51   1
   9  -4  -1  157.50   20.58   1
   9  -4   0  350.81   22.48   1
   9  -4   0  412.90   26.82   1
   9  -4   2   16.56   15.87   1
   9  -4   3   -3.06   17.50   1
   9  -4   4   -9.73   18.60   1
   9  -4   5  -16.08   19.25   1
   9  -4   6   -3.03   17.99   1
   9  -3 -15   11.16   11.09   1
   9  -3 -14   20.43   11.12   1
   9  -3 -13  163.07   15.32   1
   9  -3 -12    8.76   12.85   1
   9  -3 -11   -8.64   13.05   1
   9  -3 -10   -1.14    9.61   1
   9  -3  -9  252.17   20.01   1
   9  -3  -8   64.48   17.02   1
   9  -3  -7  -21.07   16.25   1
   9  -3  -6  144.96   15.17   1
   9  -3  -6  136.19   15.17   1
   9  -3  -5  151.04   16.96   1
   9  -3  -5  153.76   17.86   1
   9  -3  -4  -21.25   13.37   1
   9  -3  -4    9.12   12.02   1
   9  -3  -3   53.29   17.67   1
   9  -3  -3   69.72   16.87   1
   9  -3  -2   19.71   20.16   1
   9  -3  -2   24.70   17.99   1
   9  -3  -1  -11.02   24.30   1
   9  -3  -1    9.92   18.52   1
   9  -3   0  136.89   21.06   1
   9  -3   0  126.56   22.05   1
   9  -3   1   10.63   19.30   1
   9  -3   1   20.98   14.01   1
   9  -3   3   92.54   15.78   1
   9  -3   4   -3.03   15.76   1
   9  -3   5  121.44   20.50   1
   9  -3   7  175.83   19.62   1
   9  -3   8   16.97   19.03   1
   9  -3   9  101.20   19.92   1
   9  -3  10    2.13   20.97   1
   9  -2 -14   42.51   12.39   1
   9  -2 -13  -21.07   12.85   1
   9  -2 -12  107.74   11.83   1
   9  -2 -10  488.85   24.76   1
   9  -2  -9   64.32   14.76   1
   9  -2  -8    8.70   15.64   1
   9  -2  -7  127.69   17.63   1
   9  -2  -6  -12.82   16.04   1
   9  -2  -5   18.32   15.07   1
   9  -2  -4 1182.67   43.33   1
   9  -2  -4 1222.20   41.25   1
   9  -2  -3  102.21   16.38   1
   9  -2  -3   74.30   18.79   1
   9  -2  -2  166.93   18.60   1
   9  -2  -2  189.89   19.84   1
   9  -2  -1   21.72   17.34   1
   9  -2  -1   24.30   13.21   1
   9  -2   0  349.32   19.44   1
   9  -2   0  371.72   23.52   1
   9  -2   1   17.56   13.74   1
   9  -2   1   11.42   13.05   1
   9  -2   2   21.34   16.08   1
   9  -2   2   -2.40   18.51   1
   9  -2   3   10.69   13.93   1
   9  -2   3   10.05   17.24   1
   9  -2   4  149.82   17.87   1
   9  -2   4  194.04   21.73   1
   9  -2   5  -35.40   20.35   1
   9  -2   6   86.12   20.42   1
   9  -2   7   29.81   19.55   1
   9  -2   8  451.99   27.21   1
   9  -2   9  -23.04   18.72   1
   9  -2  10  -27.04   18.20   1
   9  -2  12   16.32   13.82   1
   9  -2  12   36.97   15.81   1
   9  -1 -12  180.10   16.64   1
   9  -1 -11   -0.21   15.63   1
   9  -1 -10   17.98   16.28   1
   9  -1  -9  122.99   15.75   1
   9  -1  -8    3.57   15.76   1
   9  -1  -7  524.41   23.36   1
   9  -1  -6  193.49   18.92   1
   9  -1  -5  257.92   18.95   1
   9  -1  -4   54.91   11.56   1
   9  -1  -3  674.96   29.62   1
   9  -1  -2  886.85   33.35   1
   9  -1  -1   67.73   15.31   1
   9  -1   0  363.28   20.97   1
   9  -1   0  396.01   22.29   1
   9  -1   1   86.12   15.40   1
   9  -1   1  100.00   17.20   1
   9  -1   2    7.73   14.90   1
   9  -1   2    1.35   16.47   1
   9  -1   3   56.55   17.90   1
   9  -1   3   52.42   15.35   1
   9  -1   4   14.52   15.16   1
   9  -1   4   -3.92   17.38   1
   9  -1   5  224.40   17.38   1
   9  -1   5  242.42   17.75   1
   9  -1   6   -4.97   14.85   1
   9  -1   6   -5.29   18.03   1
   9  -1   7  159.52   15.41   1
   9  -1   7  142.32   19.09   1
   9  -1   8  271.59   18.46   1
   9  -1   8  274.90   17.91   1
   9  -1   9   32.26   16.70   1
   9  -1   9    3.88   11.74   1
   9  -1  10   -5.11   14.69   1
   9  -1  10   15.13   11.59   1
   9  -1  11   26.52   15.45   1
   9  -1  11   12.46   11.37   1
   9  -1  12    0.85   11.00   1
   9  -1  12   36.24   15.29   1
   9  -1  13   16.81   13.86   1
   9   0  -8  340.40   22.51   1
   9   0  -6  336.72   20.19   1
   9   0  -4    4.24   13.55   1
   9   0  -2    0.96   10.07   1
   9   0   0 3528.36  103.36   1
   9   0   2  179.83   14.21   1
   9   0   4   39.82   11.61   1
   9   0   6   44.09   11.95   1
   9   0   8    8.07    9.43   1
   9   0  10   45.83    8.26   1
   9   0  12   37.95    6.90   1
   9   1  -4   43.16   11.43   1
   9   1  -3  732.24   28.68   1
   9   1  -2  863.18   32.32   1
   9   1  -1   53.73   13.05   1
   9   1   0  412.09   19.49   1
   9   1   1   92.35   12.11   1
   9   1   2    3.10    9.43   1
   9   1   3   69.56    9.84   1
   9   1   4   43.56   17.16   1
   9   1   4   10.76    8.20   1
   9   1   5  215.50   11.45   1
   9   1   5  214.04   20.77   1
   9   1   6   -7.13    6.03   1
   9   1   6    2.46   12.78   1
   9   1   7  146.17   20.07   1
   9   1   8  277.56   21.99   1
   9   1   9    9.67   16.48   1
   9   1  10  -16.65   16.32   1
   9   1  11    5.29   15.92   1
   9   1  12   -6.76   16.33   1
   9   1  13   12.18   14.73   1
   9   2   2   29.70   18.42   1
   9   2   3    5.15   18.21   1
   9   2   5   -5.95   19.13   1
   9   2   6  104.04   19.99   1
   9   2   7   14.82   13.32   1
   9   2   8  415.34   25.68   1
   9   2   9  -29.92   17.39   1
   9   2  11   20.07   17.47   1
   9   3   0  144.00   18.48   1
   9   3   1   10.76   13.19   1
   9   3   2   72.08   19.19   1
   9   3   3  103.43   19.73   1
   9   3   4   31.70   14.19   1
   9   3   5  167.44   22.00   1
   9   3   6   54.61   18.92   1
   9   3   7  169.26   17.95   1
   9   3   9  105.88   20.58   1
   9   3  10   -5.43   14.21   1
   9   3  11    9.55   18.97   1
   9   4   0  366.72   24.89   1
   9   4   1   23.43   18.78   1
   9   4   2   19.10   18.27   1
   9   4   3  -27.35   18.93   1
   9   4   4    0.45   13.39   1
   9   4   6   11.97   13.98   1
   9   4   7   51.70   19.41   1
   9   5   0   -1.49   15.64   1
   9   5   1   36.97   14.23   1
   9   5   2   72.08   14.26   1
   9   5   3   -7.67   17.34   1
   9   5   4    5.95   18.98   1
   9   5   5   -5.38   16.29   1
  10  -5  -8    4.58   15.71   1
  10  -5  -7   18.32   12.84   1
  10  -5  -7  -23.23   17.64   1
  10  -5  -6   19.45   13.94   1
  10  -5  -5   20.79   15.14   1
  10  -5  -5    3.96   13.37   1
  10  -5  -4   -4.41   14.62   1
  10  -5  -4   13.62   18.89   1
  10  -5  -3   30.25   14.08   1
  10  -5  -2   -2.28   13.47   1
  10  -5  -1  -10.63   12.26   1
  10  -5   0  -36.24   18.66   1
  10  -5   1   16.48   18.59   1
  10  -4 -12   20.61   13.53   1
  10  -4 -11   43.56   14.65   1
  10  -4 -10    2.59   13.94   1
  10  -4  -9    0.55   15.02   1
  10  -4  -7   10.11   16.15   1
  10  -4  -6   15.29   12.20   1
  10  -4  -6  -28.41   18.02   1
  10  -4  -5   48.16   18.74   1
  10  -4  -5   88.92   16.03   1
  10  -4  -4  -12.53   18.20   1
  10  -4  -4   -4.24   13.93   1
  10  -4  -3  150.55   22.09   1
  10  -4  -3  150.55   18.41   1
  10  -4  -2   13.03   19.28   1
  10  -4  -2   15.84   16.40   1
  10  -4  -1   12.18   17.59   1
  10  -4  -1   -2.79   17.13   1
  10  -4   0    0.83   17.14   1
  10  -4   0   15.13   14.16   1
  10  -4   1   -5.38   17.68   1
  10  -4   2  -14.36   18.80   1
  10  -4   2  -22.37   20.24   1
  10  -4   3   49.14   19.07   1
  10  -4   5  160.78   22.82   1
  10  -3 -15   37.45   11.75   1
  10  -3 -14   10.56   11.44   1
  10  -3 -13   83.36   13.51   1
  10  -3 -12   17.98   12.97   1
  10  -3 -11   -9.06   13.67   1
  10  -3 -10   11.49   10.51   1
  10  -3  -9  436.39   24.23   1
  10  -3  -8  -11.16   15.10   1
  10  -3  -7   38.44   15.00   1
  10  -3  -6  107.54   18.04   1
  10  -3  -5    9.24   15.56   1
  10  -3  -5   24.01   17.74   1
  10  -3  -4   -6.30   15.91   1
  10  -3  -4   -6.76   13.62   1
  10  -3  -3  273.57   24.81   1
  10  -3  -3  368.64   22.27   1
  10  -3  -2  104.65   21.07   1
  10  -3  -2  120.56   19.98   1
  10  -3  -1   10.63   20.93   1
  10  -3  -1   37.21   19.28   1
  10  -3   0   -3.69   18.89   1
  10  -3   1    5.62   18.82   1
  10  -3   1  -20.16   18.77   1
  10  -3   2  -22.28   19.35   1
  10  -3   2  -37.45   19.09   1
  10  -3   3  406.83   26.22   1
  10  -3   3  414.12   27.27   1
  10  -3   4   18.32   19.69   1
  10  -3   4   -5.06   13.28   1
  10  -3   5    4.97   19.49   1
  10  -3   6   73.27   21.06   1
  10  -3   7    3.92   18.89   1
  10  -3   8   18.84   15.80   1
  10  -3   9   96.63   22.41   1
  10  -2 -14    9.24   12.71   1
  10  -2 -13   67.90   13.84   1
  10  -2 -12  -21.16   13.89   1
  10  -2 -11  168.22   17.90   1
  10  -2 -10  231.95   18.89   1
  10  -2  -9    8.82   15.38   1
  10  -2  -8   30.69   17.17   1
  10  -2  -7   36.36   12.18   1
  10  -2  -6    9.06   17.16   1
  10  -2  -5  -16.40   17.74   1
  10  -2  -4  252.17   21.91   1
  10  -2  -3 1159.40   43.58   1
  10  -2  -3 1151.24   40.72   1
  10  -2  -2  504.45   24.26   1
  10  -2  -2  513.93   26.30   1
  10  -2  -1  175.56   17.22   1
  10  -2  -1  185.23   19.60   1
  10  -2   0   55.80   18.53   1
  10  -2   0   76.91   14.91   1
  10  -2   1   57.15   18.60   1
  10  -2   1   81.72   19.16   1
  10  -2   2  145.68   20.04   1
  10  -2   2  165.12   19.28   1
  10  -2   3   50.69   20.08   1
  10  -2   4  317.20   24.93   1
  10  -2   4  271.26   19.76   1
  10  -2   5   -2.19   19.42   1
  10  -2   5   12.89   18.02   1
  10  -2   6   18.49   17.11   1
  10  -2   6   49.42   18.98   1
  10  -2   7    1.96   11.14   1
  10  -2   7    9.30   19.40   1
  10  -2   8  108.78   14.60   1
  10  -2   8  143.76   20.62   1
  10  -2   9   -3.53   11.96   1
  10  -2   9    6.05   13.19   1
  10  -2  10    0.29   18.81   1
  10  -2  10   22.94   14.85   1
  10  -2  11   45.29   15.21   1
  10  -2  11   42.64   13.97   1
  10  -1 -12  247.75   19.52   1
  10  -1 -11   -1.56   14.25   1
  10  -1 -10   37.09   16.93   1
  10  -1  -9    3.42   16.39   1
  10  -1  -8    9.80   12.33   1
  10  -1  -7    8.94   14.77   1
  10  -1  -6  141.13   18.30   1
  10  -1  -5   98.80   17.30   1
  10  -1  -4  282.24   20.16   1
  10  -1  -3  463.54   24.54   1
  10  -1  -2  -32.49   15.85   1
  10  -1  -1   21.44   12.22   1
  10  -1   0    6.05   15.55   1
  10  -1   1  -10.37   11.98   1
  10  -1   1   -6.86   13.62   1
  10  -1   2   26.01   14.89   1
  10  -1   2    5.71   15.30   1
  10  -1   3 1281.64   44.39   1
  10  -1   3 1298.88   46.13   1
  10  -1   4  290.70   19.10   1
  10  -1   4  281.23   20.79   1
  10  -1   5  115.35   20.19   1
  10  -1   5   86.49   40.36   1
  10  -1   6  305.20   20.27   1
  10  -1   6  345.59   24.17   1
  10  -1   7  163.58   16.63   1
  10  -1   7  158.51   19.89   1
  10  -1   8   80.64   14.19   1
  10  -1   9   40.58   13.50   1
  10  -1   9   54.76   13.02   1
  10  -1  10   36.12   12.50   1
  10  -1  10    9.49   15.95   1
  10  -1  11   -3.65   11.38   1
  10  -1  11   10.76   12.99   1
  10  -1  12  -10.24   15.74   1
  10  -1  12   12.39   10.49   1
  10   0 -10   45.70   16.63   1
  10   0  -8  299.29   17.99   1
  10   0  -6  118.37   18.06   1
  10   0  -4 2183.69   69.16   1
  10   0  -2 2401.98   74.50   1
  10   0   0  370.95   18.49   1
  10   0   2   -7.13   13.03   1
  10   0   4  605.16   24.60   1
  10   0   6  641.10   25.83   1
  10   0   8  321.48   15.78   1
  10   0  10   78.68    9.22   1
  10   1  -5  104.45   16.35   1
  10   1  -4  282.91   16.82   1
  10   1  -3  463.11   21.52   1
  10   1  -2   -5.57   14.21   1
  10   1   0   22.28   11.42   1
  10   1   1    7.29   11.34   1
  10   1   2    2.86   10.95   1
  10   1   3 1270.92   41.35   1
  10   1   4  299.29   14.88   1
  10   1   5  111.94    9.95   1
  10   1   6  305.90   13.64   1
  10   1   6  325.44   22.73   1
  10   1   7  168.74    9.35   1
  10   1   7  163.33   20.19   1
  10   1   8  100.60   15.65   1
  10   1   9   63.84   12.78   1
  10   1  10   38.94   12.48   1
  10   2   3   62.88   14.59   1
  10   2   4  297.91   24.51   1
  10   2   5   34.11   19.27   1
  10   2   6   18.40   13.30   1
  10   2   7    4.54   17.72   1
  10   2   8   98.01   20.39   1
  10   2   9  -23.52   18.14   1
  10   2  10   13.54   17.96   1
  10   2  11   -1.25   17.40   1
  10   3   1   31.25   18.56   1
  10   3   2   -0.17   19.11   1
  10   3   3  450.71   27.60   1
  10   3   4   17.89   18.95   1
  10   3   5   28.62   18.30   1
  10   3   6   86.86   20.13   1
  10   3   7   12.74   18.64   1
  10   3   8   20.52   19.57   1
  10   3   9  151.54   21.91   1
  10   3  10   88.55   21.08   1
  10   4   1    1.49   16.47   1
  10   4   2   24.40   17.19   1
  10   4   3   43.96   14.19   1
  10   4   4   37.70   19.03   1
  10   4   5  132.94   16.83   1
  10   4   6  -22.28   20.11   1
  10   4   7   12.89   19.82   1
  10   4   8   55.35   19.64   1
  10   5   1   25.91   17.00   1
  10   5   3   39.19   20.41   1
  11  -5  -7    0.77   12.11   1
  11  -5  -7  -32.49   16.42   1
  11  -5  -6   45.97   19.39   1
  11  -5  -6   41.86   14.23   1
  11  -5  -5   -9.86   11.37   1
  11  -5  -4   15.21   16.46   1
  11  -5  -3    4.16   16.89   1
  11  -5  -2  -37.09   18.15   1
  11  -5  -1   44.89   18.22   1
  11  -4 -12    4.58   13.01   1
  11  -4 -11   80.46   15.79   1
  11  -4 -10   -4.58   14.94   1
  11  -4  -9  -14.98   15.40   1
  11  -4  -8   -7.40   13.65   1
  11  -4  -7   -8.94   16.15   1
  11  -4  -6   -4.49   12.80   1
  11  -4  -6    1.06   18.50   1
  11  -4  -5   90.25   20.33   1
  11  -4  -5   51.27   15.47   1
  11  -4  -4  -19.54   18.92   1
  11  -4  -4   -8.24   16.59   1
  11  -4  -3   65.61   19.44   1
  11  -4  -2    7.13   19.12   1
  11  -4  -1   79.92   19.67   1
  11  -4   0   27.56   19.32   1
  11  -4   0   59.29   18.94   1
  11  -4   1   41.22   18.36   1
  11  -4   1   -7.08   19.26   1
  11  -4   2  -22.75   18.60   1
  11  -4   2   16.32   16.48   1
  11  -4   3   36.24   19.26   1
  11  -4   3   32.04   14.15   1
  11  -4   4   14.59   14.13   1
  11  -4   4    3.76   18.00   1
  11  -4   5  -13.40   21.08   1
  11  -3 -14    8.41   12.01   1
  11  -3 -13   16.81   14.27   1
  11  -3 -12   50.13   13.88   1
  11  -3 -11    0.53   14.25   1
  11  -3 -10   20.34   10.91   1
  11  -3  -9   44.36   16.25   1
  11  -3  -8   -1.42   17.09   1
  11  -3  -7   95.45   19.34   1
  11  -3  -5   16.97   15.33   1
  11  -3  -5    0.90   18.54   1
  11  -3  -4    9.06   14.51   1
  11  -3  -4   16.40   12.56   1
  11  -3  -3 1799.46   61.93   1
  11  -3  -3 1838.69   64.32   1
  11  -3  -2  478.73   25.82   1
  11  -3  -2  476.99   24.46   1
  11  -3  -1  546.62   31.33   1
  11  -3  -1  579.85   27.45   1
  11  -3   0   49.00   14.28   1
  11  -3   2   14.67   15.70   1
  11  -3   2    6.81   17.17   1
  11  -3   3  -29.48   19.87   1
  11  -3   3   -7.67   19.00   1
  11  -3   4   30.14   19.43   1
  11  -3   4    9.36   19.22   1
  11  -3   5   19.71   19.71   1
  11  -3   5   39.44   19.22   1
  11  -3   6    4.08   12.44   1
  11  -3   6   36.97   20.43   1
  11  -3   7   26.83   15.85   1
  11  -3   7   20.70   20.38   1
  11  -3   8  -10.89   21.78   1
  11  -3   8    6.66   16.10   1
  11  -3   9   63.04   13.82   1
  11  -2 -14   35.52   14.30   1
  11  -2 -12   -3.20   14.18   1
  11  -2 -11  -22.00   15.95   1
  11  -2 -10   46.92   12.06   1
  11  -2  -9  195.16   19.84   1
  11  -2  -8  225.60   20.43   1
  11  -2  -7   45.97   17.49   1
  11  -2  -6   -3.35   17.97   1
  11  -2  -5   46.92   19.04   1
  11  -2  -4 1522.56   52.29   1
  11  -2  -3   75.00   19.05   1
  11  -2  -2   18.32   18.06   1
  11  -2  -2   -3.57   18.33   1
  11  -2  -1   25.10   18.34   1
  11  -2  -1    3.03   18.44   1
  11  -2   0  103.02   20.30   1
  11  -2   0   72.42   19.74   1
  11  -2   1   84.46   19.67   1
  11  -2   1   99.80   21.18   1
  11  -2   2   14.59   19.18   1
  11  -2   3  154.50   21.38   1
  11  -2   3  168.74   22.34   1
  11  -2   4  175.83   18.03   1
  11  -2   4  196.00   16.52   1
  11  -2   5    6.35   16.93   1
  11  -2   5   -2.40   17.14   1
  11  -2   6   35.05   17.88   1
  11  -2   6   20.52   16.22   1
  11  -2   7   26.83   14.81   1
  11  -2   7   35.05   12.55   1
  11  -2   8  -18.75   11.69   1
  11  -2   8  -19.98   18.77   1
  11  -2   9   10.56   13.78   1
  11  -2   9    1.69   19.40   1
  11  -2  10  -10.50   13.41   1
  11  -2  10    4.28   15.19   1
  11  -2  11    2.69   13.35   1
  11  -2  11    1.32   20.17   1
  11  -1 -13  273.24   20.50   1
  11  -1 -12  180.10   19.06   1
  11  -1 -11  182.25   18.90   1
  11  -1 -10  200.51   16.43   1
  11  -1  -9    1.46   12.95   1
  11  -1  -8   32.04   13.36   1
  11  -1  -7  161.54   18.05   1
  11  -1  -6   16.00   14.64   1
  11  -1  -5   81.00   13.50   1
  11  -1  -4   37.45   12.48   1
  11  -1  -3  554.60   26.85   1
  11  -1  -2   25.60   17.20   1
  11  -1  -1   82.81   12.74   1
  11  -1   0  184.42   19.28   1
  11  -1   1   68.23   17.35   1
  11  -1   2  356.83   24.18   1
  11  -1   2  362.90   22.10   1
  11  -1   3   28.52   17.30   1
  11  -1   3  -16.65   14.20   1
  11  -1   4 1731.39   59.92   1
  11  -1   4 1728.06   57.37   1
  11  -1   5  692.74   28.95   1
  11  -1   5  692.22   33.15   1
  11  -1   6  114.49   15.62   1
  11  -1   6  101.40   14.90   1
  11  -1   7  271.92   18.80   1
  11  -1   7  265.69   20.54   1
  11  -1   8   69.72   18.54   1
  11  -1   8   60.37   14.14   1
  11  -1   9   90.06   18.60   1
  11  -1   9  101.61   13.91   1
  11  -1  10   20.98   10.53   1
  11  -1  10   -4.16   12.16   1
  11  -1  11   37.45   17.14   1
  11  -1  11   40.96   12.29   1
  11   0 -10  401.20   21.63   1
  11   0  -8   -6.25   17.85   1
  11   0  -6  137.59   15.01   1
  11   0  -4   91.78   18.20   1
  11   0  -2  619.51   27.38   1
  11   0   0   50.55   15.22   1
  11   0   2  732.78   29.24   1
  11   0   4 1108.22   38.62   1
  11   0   6 2152.03   66.80   1
  11   0   8   41.99   10.37   1
  11   0  10  176.89   12.24   1
  11   1  -6   19.01   17.00   1
  11   1  -5   75.69   18.10   1
  11   1  -4   52.27   16.48   1
  11   1  -3  552.25   25.85   1
  11   1  -2   10.11   15.07   1
  11   1  -1   71.74   15.25   1
  11   1   0  166.93   16.02   1
  11   1   1   43.82    9.67   1
  11   1   2  374.42   18.96   1
  11   1   3   -7.90   11.46   1
  11   1   4 1722.25   53.95   1
  11   1   5  741.47   25.60   1
  11   1   6   81.54    8.85   1
  11   1   7  258.89   12.55   1
  11   2   4  213.16   19.86   1
  11   2   5   39.69   18.14   1
  11   2   6    1.25   17.99   1
  11   2   7   56.70   19.43   1
  11   2   8   -6.45   18.95   1
  11   2   9  -11.83   17.68   1
  11   2  10   -4.24   18.05   1
  11   2  11   10.50   18.92   1
  11   3   2   11.49   15.26   1
  11   3   3   -8.53   13.84   1
  11   3   4   11.76   19.55   1
  11   3   5    2.50   19.43   1
  11   3   6   20.70   19.84   1
  11   3   7   40.20   14.96   1
  11   3   8   19.36   13.99   1
  11   4   3   33.64   19.49   1
  11   4   4   34.57   19.64   1
  11   4   5   10.11   19.65   1
  11   4   6   12.18   14.38   1
  11   5   2   43.16   20.76   1
  12  -5  -6  -10.76   12.53   1
  12  -5  -5    2.86   14.64   1
  12  -5  -4   13.84   14.73   1
  12  -5  -2   15.21   17.71   1
  12  -4 -11  143.52   17.01   1
  12  -4 -10   19.01   15.52   1
  12  -4  -9   41.22   17.33   1
  12  -4  -8   26.01   18.16   1
  12  -4  -7   12.46   15.89   1
  12  -4  -6   29.27   17.64   1
  12  -4  -5    4.62   18.79   1
  12  -4  -5   30.58   16.70   1
  12  -4  -3   -4.88   14.90   1
  12  -4  -3  -24.11   17.77   1
  12  -4  -2   48.58   18.82   1
  12  -4  -2   20.98   19.60   1
  12  -4  -1  -15.05   19.87   1
  12  -4  -1   -1.30   19.36   1
  12  -4   0  -27.67   17.25   1
  12  -4   0   -1.49   19.06   1
  12  -4   1    0.96   13.66   1
  12  -4   1   -5.52   18.05   1
  12  -4   2   19.89   16.23   1
  12  -4   3   77.09   21.07   1
  12  -3 -14    2.72   13.17   1
  12  -3 -13   28.30   11.70   1
  12  -3 -10    9.86   14.76   1
  12  -3  -9   43.03   12.86   1
  12  -3  -8   24.21   12.50   1
  12  -3  -7   86.68   15.83   1
  12  -3  -6   14.44   17.86   1
  12  -3  -5  219.04   23.09   1
  12  -3  -4  138.77   16.96   1
  12  -3  -4  148.60   19.50   1
  12  -3  -3  -17.39   17.76   1
  12  -3  -3  -22.75   20.32   1
  12  -3  -2   21.16   19.96   1
  12  -3  -2  -32.95   18.25   1
  12  -3  -1   -8.88   17.70   1
  12  -3  -1   -7.67   19.00   1
  12  -3   0  -11.63   19.10   1
  12  -3   0   17.22   15.94   1
  12  -3   1   64.48   15.26   1
  12  -3   1   73.96   20.12   1
  12  -3   2    9.61   18.60   1
  12  -3   2   -1.21   20.06   1
  12  -3   3   20.70   14.74   1
  12  -3   3   11.29   18.68   1
  12  -3   4  170.30   21.66   1
  12  -3   4  161.04   18.78   1
  12  -3   5   52.42   14.91   1
  12  -3   6   56.55   19.70   1
  12  -3   7   77.97   16.25   1
  12  -3   7   76.56   19.25   1
  12  -3   8   -4.08   18.38   1
  12  -2 -15   11.56   13.12   1
  12  -2 -14   41.99   14.39   1
  12  -2 -13    6.30   15.21   1
  12  -2 -12  176.89   18.89   1
  12  -2 -11  227.10   17.18   1
  12  -2 -10  253.45   20.06   1
  12  -2  -9   88.55   17.88   1
  12  -2  -8  148.35   19.49   1
  12  -2  -7  117.29   19.28   1
  12  -2  -6  310.11   20.43   1
  12  -2  -5  110.67   15.78   1
  12  -2  -4  299.98   23.90   1
  12  -2  -3  345.59   22.68   1
  12  -2  -2   92.74   21.19   1
  12  -2  -1   56.85   20.66   1
  12  -2  -1   26.94   17.02   1
  12  -2   0  414.53   26.06   1
  12  -2   0  343.36   21.49   1
  12  -2   1   13.76   13.65   1
  12  -2   1  -10.37   13.72   1
  12  -2   2   60.37   14.92   1
  12  -2   2   69.06   20.61   1
  12  -2   3  413.72   26.04   1
  12  -2   3  411.68   23.94   1
  12  -2   4    5.57   17.09   1
  12  -2   4   -2.96   19.50   1
  12  -2   5  196.56   22.71   1
  12  -2   5  181.44   19.94   1
  12  -2   6  -13.54   19.72   1
  12  -2   6  -12.11   12.32   1
  12  -2   7   14.52   18.97   1
  12  -2   8    6.05   18.50   1
  12  -2   8   12.46   12.85   1
  12  -2   9    9.24   13.44   1
  12  -2   9    5.81   15.18   1
  12  -2  10   66.91   21.60   1
  12  -2  10   37.45   15.91   1
  12  -1 -12   -1.37   16.24   1
  12  -1 -11    6.25   16.90   1
  12  -1 -10   -1.61   17.22   1
  12  -1  -9  -42.90   19.00   1
  12  -1  -8   16.56   16.69   1
  12  -1  -7    3.76   13.15   1
  12  -1  -6  158.76   16.13   1
  12  -1  -5  115.78   19.37   1
  12  -1  -4  686.44   31.44   1
  12  -1  -3   -0.03   12.47   1
  12  -1  -2    5.71   18.69   1
  12  -1  -1  254.72   21.07   1
  12  -1   0   43.82   13.11   1
  12  -1   1  176.62   19.14   1
  12  -1   2  239.63   19.81   1
  12  -1   3   12.32   12.85   1
  12  -1   4  166.93   17.83   1
  12  -1   4  155.00   18.67   1
  12  -1   5  144.48   21.40   1
  12  -1   5  131.33   14.67   1
  12  -1   6   15.05   18.00   1
  12  -1   6   -6.15   13.99   1
  12  -1   7    9.55   18.35   1
  12  -1   7  -14.59   14.29   1
  12  -1   8  -34.93   18.32   1
  12  -1   9   34.69   12.72   1
  12  -1   9   59.91   14.09   1
  12  -1  10   -0.10   12.17   1
  12   0  -8  424.36   22.66   1
  12   0  -6   13.47   18.28   1
  12   0  -4  215.21   20.24   1
  12   0  -2  269.29   17.07   1
  12   0   0   36.36   16.04   1
  12   0   2  -22.56   14.53   1
  12   0   4   99.20   15.34   1
  12   0   6   12.11   11.34   1
  12   0   8   -2.19    9.86   1
  12   0  10   30.69    9.09   1
  12   1  -6  161.04   19.03   1
  12   1  -5  108.99   14.62   1
  12   1  -4  702.25   28.62   1
  12   1  -3   12.46   11.79   1
  12   1  -2  -11.56   11.49   1
  12   1  -1  268.30   19.33   1
  12   1   0   49.70   14.95   1
  12   1   1  181.17   12.92   1
  12   1   2  260.82   17.44   1
  12   1   3    7.95   12.58   1
  12   1   4  166.93   13.95   1
  12   1   5  156.50   12.26   1
  12   1   6   -1.02    8.22   1
  12   1   7    3.96    6.97   1
  12   2   7   15.84   13.61   1
  12   2   8   32.15   18.94   1
  12   2   9   17.89   18.95   1
  12   2  10   82.81   19.66   1
  12   3   4  165.38   21.86   1
  12   3   5   19.36   19.36   1
  12   3   6   30.58   17.81   1
  12   3   7   85.56   20.91   1
  12   3   8  -17.89   20.05   1
  12   4   3   38.94   17.60   1
  12   4   4  113.00   21.05   1
  12   4   5    3.50   20.05   1
  13  -4 -10   -0.02   10.67   1
  13  -4  -8   47.61   18.49   1
  13  -4  -7    0.94   18.59   1
  13  -4  -6   21.07   13.13   1
  13  -4  -5   18.66   18.58   1
  13  -4  -5   66.91   17.18   1
  13  -4  -4   17.56   19.02   1
  13  -4  -4    3.57   15.46   1
  13  -4  -3   12.67   14.10   1
  13  -4  -2    0.26   16.74   1
  13  -4  -1    2.22   12.22   1
  13  -4  -1  -10.37   15.46   1
  13  -4   0   14.14   13.99   1
  13  -4   1    1.64   18.97   1
  13  -4   1  -16.56   19.13   1
  13  -4   2    5.34   19.68   1
  13  -3 -14   -7.40   13.16   1
  13  -3 -13   -9.99   15.67   1
  13  -3 -12    3.31   15.22   1
  13  -3 -11   -6.25   15.50   1
  13  -3 -10   11.49   15.80   1
  13  -3  -9   57.00   18.12   1
  13  -3  -8    9.24   17.51   1
  13  -3  -7   22.75   18.51   1
  13  -3  -6    2.37   13.09   1
  13  -3  -5  781.76   35.79   1
  13  -3  -4   59.44   14.80   1
  13  -3  -3  110.04   15.11   1
  13  -3  -3  112.57   21.01   1
  13  -3  -2  -19.80   19.49   1
  13  -3  -2   12.04   15.06   1
  13  -3  -1   38.44   15.50   1
  13  -3  -1   15.21   19.97   1
  13  -3   0   63.68   15.00   1
  13  -3   1  213.16   23.94   1
  13  -3   1  187.14   23.53   1
  13  -3   2  -13.69   13.69   1
  13  -3   3  -16.40   19.36   1
  13  -3   4   52.85   16.87   1
  13  -3   5   -9.55   20.15   1
  13  -3   5  -38.94   18.84   1
  13  -3   6    7.02   18.34   1
  13  -3   7  214.04   22.53   1
  13  -3   8  -32.95   20.78   1
  13  -2 -15  126.34   17.31   1
  13  -2 -13   65.93   15.27   1
  13  -2 -12   -1.66   11.71   1
  13  -2 -11   20.34   14.43   1
  13  -2 -10   -8.07   14.82   1
  13  -2  -9   20.70   12.38   1
  13  -2  -8   -2.34   12.06   1
  13  -2  -7   19.54   18.48   1
  13  -2  -6  124.77   20.78   1
  13  -2  -5  394.82   24.24   1
  13  -2  -4  379.86   26.51   1
  13  -2  -3    9.80   14.15   1
  13  -2  -2   20.79   19.61   1
  13  -2  -1   20.52   19.30   1
  13  -2   0  -14.52   19.05   1
  13  -2   0   -1.80   19.54   1
  13  -2   1  235.01   22.69   1
  13  -2   1  207.36   23.62   1
  13  -2   2  815.10   35.97   1
  13  -2   2  757.90   35.79   1
  13  -2   3   54.46   20.81   1
  13  -2   3   59.29   14.01   1
  13  -2   4   -6.30   17.47   1
  13  -2   4  -13.40   16.10   1
  13  -2   5  -11.97   14.26   1
  13  -2   5    2.34   13.16   1
  13  -2   6    7.73   13.34   1
  13  -2   6   27.14   15.11   1
  13  -2   7   62.09   16.08   1
  13  -2   7   70.39   14.93   1
  13  -2   8   36.84   19.55   1
  13  -2   8   10.63   14.41   1
  13  -2   9  139.24   16.52   1
  13  -1 -13   94.28   17.48   1
  13  -1 -12  -30.69   17.28   1
  13  -1 -11  181.44   20.20   1
  13  -1 -10  133.40   19.17   1
  13  -1  -9  -16.16   17.77   1
  13  -1  -8  103.43   17.70   1
  13  -1  -7  264.71   19.85   1
  13  -1  -5   23.72   17.92   1
  13  -1  -4   49.84   18.64   1
  13  -1  -3   67.57   17.59   1
  13  -1  -2  167.70   21.24   1
  13  -1  -1  123.21   20.20   1
  13  -1   0   -3.28   17.30   1
  13  -1   1   84.27   18.36   1
  13  -1   2  472.19   26.51   1
  13  -1   3  463.11   25.39   1
  13  -1   4   -1.00   14.36   1
  13  -1   5   18.40   15.10   1
  13  -1   6  249.32   19.58   1
  13  -1   7   19.54   14.14   1
  13  -1   8   38.81   13.83   1
  13  -1   9   28.52   12.60   1
  13  -1  10   16.73   12.35   1
  13   0 -10  166.15   20.88   1
  13   0  -8  119.03   21.17   1
  13   0  -6  554.60   29.20   1
  13   0  -4  145.93   15.22   1
  13   0  -2  115.13   18.46   1
  13   0   0  162.05   18.84   1
  13   0   2   27.04   16.22   1
  13   0   4  203.63   16.55   1
  13   0   6  421.89   20.95   1
  13   0   8   80.28   11.47   1
  13   1  -7  296.18   22.72   1
  13   1  -6   97.81   20.37   1
  13   1  -5  -10.37   17.90   1
  13   1  -4   76.04   19.01   1
  13   1  -3   61.78   17.92   1
  13   1  -2  161.29   15.49   1
  13   1  -1  101.20   17.71   1
  13   1   0   10.43   15.57   1
  13   1   1   93.90   16.09   1
  13   1   2  456.25   22.21   1
  13   1   3  446.90   21.14   1
  13   1   4   18.84   10.24   1
  13   1   6  262.12   14.25   1
  13   1   7   31.70    7.88   1
  13   1   8   30.91    6.67   1
  13   3   7  211.99   19.51   1
  14  -4 -10    3.31   17.69   1
  14  -4  -9   22.28   18.12   1
  14  -4  -8    0.81   15.10   1
  14  -4  -7   27.77   19.18   1
  14  -4  -6    6.10   17.78   1
  14  -4  -5  143.52   21.56   1
  14  -4  -4   42.25   18.85   1
  14  -4  -4   17.98   17.47   1
  14  -4  -3  -10.96   17.08   1
  14  -4  -3  -14.06   14.47   1
  14  -4  -2  -22.56   18.24   1
  14  -4  -2   31.14   14.95   1
  14  -4  -1  -30.58   18.36   1
  14  -4   0   94.87   21.04   1
  14  -3 -13  -22.85   16.06   1
  14  -3 -11   15.37   16.23   1
  14  -3 -10   -7.67   16.40   1
  14  -3  -8    8.29   12.79   1
  14  -3  -7    9.80   18.65   1
  14  -3  -6  228.01   22.65   1
  14  -3  -5  266.67   23.84   1
  14  -3  -4   19.10   13.63   1
  14  -3  -2   16.97   17.72   1
  14  -3  -2  -24.50   20.00   1
  14  -3  -1   32.26   19.43   1
  14  -3  -1  -15.68   19.88   1
  14  -3   0   58.68   20.99   1
  14  -3   0   22.94   19.73   1
  14  -3   1   -9.30   16.84   1
  14  -3   1  -19.98   14.30   1
  14  -3   2    3.28   19.04   1
  14  -3   2    9.18   18.91   1
  14  -3   3   -4.58   16.91   1
  14  -3   3   -5.06   13.64   1
  14  -3   5   -6.40   17.81   1
  14  -3   6   41.09   14.36   1
  14  -2 -15  100.20   14.01   1
  14  -2 -14  -18.15   14.91   1
  14  -2 -13   -4.67   15.77   1
  14  -2 -12   -5.02   15.32   1
  14  -2 -11   45.83   16.52   1
  14  -2 -10    3.96   12.46   1
  14  -2  -9    0.00    1.00   1
  14  -2  -8  141.85   20.25   1
  14  -2  -7   24.40   18.67   1
  14  -2  -6  287.30   22.71   1
  14  -2  -5  266.34   23.83   1
  14  -2  -4  392.04   25.74   1
  14  -2  -3  301.02   20.47   1
  14  -2  -2  269.94   23.00   1
  14  -2  -1  -17.81   18.91   1
  14  -2   0   -4.37   19.52   1
  14  -2   1   46.79   18.60   1
  14  -2   1   44.62   20.57   1
  14  -2   2  358.72   26.52   1
  14  -2   2  305.55   23.07   1
  14  -2   3  289.68   24.51   1
  14  -2   3  240.87   22.66   1
  14  -2   4    2.86   13.93   1
  14  -2   4   19.54   20.07   1
  14  -2   5   18.66   16.50   1
  14  -2   6  -14.98   18.89   1
  14  -2   6   -1.10   16.67   1
  14  -2   7   86.12   21.16   1
  14  -2   7   80.46   17.94   1
  14  -2   8   43.30   16.98   1
  14  -1 -14   -1.25   16.26   1
  14  -1 -13  141.61   19.75   1
  14  -1 -12   47.89   17.02   1
  14  -1 -11   -8.47   12.22   1
  14  -1 -10   11.42   18.25   1
  14  -1  -9  -45.97   19.53   1
  14  -1  -8   63.36   14.17   1
  14  -1  -7  -24.80   19.72   1
  14  -1  -6   23.14   17.80   1
  14  -1  -5   -3.39   18.84   1
  14  -1  -4   28.94   13.88   1
  14  -1  -3   -9.42   18.48   1
  14  -1  -2  104.04   19.99   1
  14  -1  -1  144.96   21.43   1
  14  -1   0   96.04   20.19   1
  14  -1   1   19.01   18.57   1
  14  -1   2  693.27   31.60   1
  14  -1   3    7.08   15.16   1
  14  -1   4   55.65   16.26   1
  14  -1   5   95.65   16.63   1
  14  -1   6  182.25   17.82   1
  14  -1   7   32.83   13.52   1
  14  -1   8  -27.46   13.62   1
  14  -1   9   50.84   12.55   1
  14   0 -10   -7.67   18.17   1
  14   0  -8  351.94   25.51   1
  14   0  -6  104.86   20.68   1
  14   0  -4  380.25   24.96   1
  14   0  -2   24.01   13.43   1
  14   0   0   -0.66   15.20   1
  14   0   2  296.18   20.31   1
  14   0   4  538.24   23.20   1
  14   0   6  152.77   14.09   1
  14   0   8   17.47    9.95   1
  14   1  -7  -17.89   18.02   1
  14   1  -5   -7.62   18.49   1
  14   1  -4    8.07   18.40   1
  14   1  -3   -8.41   17.75   1
  14   1  -2   90.82   13.91   1
  14   1  -1  116.64   18.14   1
  14   1   0  142.56   17.43   1
  14   1   1   22.47   15.74   1
  14   1   2  688.01   28.85   1
  14   1   3   26.83   13.26   1
  14   1   4   52.71   12.63   1
  14   1   5  113.64   13.01   1
  14   1   6  177.16   13.04   1
  14   1   7    9.80    7.83   1
  15  -4  -3    1.12   17.24   1
  15  -4  -2   -0.48   17.91   1
  15  -3 -12   15.29   16.27   1
  15  -3 -11  -11.09   16.85   1
  15  -3 -10  -15.52   12.45   1
  15  -3  -9  -17.22   17.68   1
  15  -3  -8    0.35   17.35   1
  15  -3  -7   -3.06   13.09   1
  15  -3  -6   25.60   18.62   1
  15  -3  -5   77.26   20.39   1
  15  -3  -4    3.53   13.05   1
  15  -3  -2   26.01   19.38   1
  15  -3  -1  233.78   20.79   1
  15  -3  -1  233.17   24.43   1
  15  -3   0  105.88   16.67   1
  15  -3   0   80.28   20.07   1
  15  -3   1   14.36   19.94   1
  15  -3   1   32.72   20.02   1
  15  -3   2   14.44   19.08   1
  15  -3   2  -10.30   18.81   1
  15  -3   3   55.06   19.59   1
  15  -3   4   24.90   14.07   1
  15  -3   5   -5.62   19.77   1
  15  -2 -14   -4.88   15.47   1
  15  -2 -13  -16.73   16.61   1
  15  -2 -12   21.90   17.41   1
  15  -2 -11   64.00   14.56   1
  15  -2 -10   15.29   16.50   1
  15  -2  -9   -9.36   18.85   1
  15  -2  -8  406.83   25.82   1
  15  -2  -7  -16.89   19.15   1
  15  -2  -6   10.63   18.32   1
  15  -2  -5  178.76   21.93   1
  15  -2  -4   77.62   16.21   1
  15  -2  -3   21.07   15.24   1
  15  -2  -2   -1.54   17.51   1
  15  -2  -1    5.20   17.60   1
  15  -2   0   37.09   14.25   1
  15  -2   1   13.10   17.38   1
  15  -2   2   82.99   19.68   1
  15  -2   3   23.91   13.20   1
  15  -2   4  109.20   19.44   1
  15  -2   4  113.85   17.07   1
  15  -2   5   10.63   19.76   1
  15  -2   6  -14.67   16.85   1
  15  -2   6    6.05   22.34   1
  15  -2   7  139.48   19.13   1
  15  -1 -14  120.56   17.79   1
  15  -1 -13   26.01   17.85   1
  15  -1 -12   89.87   18.77   1
  15  -1 -11   -4.88   12.55   1
  15  -1 -10   -4.49   17.85   1
  15  -1  -9  -10.18   19.71   1
  15  -1  -8   -5.43   16.78   1
  15  -1  -7  173.98   22.16   1
  15  -1  -6  890.43   38.20   1
  15  -1  -5   11.02   14.14   1
  15  -1  -4  -19.89   18.82   1
  15  -1  -3   23.81   19.81   1
  15  -1  -2  242.42   23.35   1
  15  -1  -1    4.84   18.48   1
  15  -1   0  132.71   19.58   1
  15  -1   1  -18.32   17.98   1
  15  -1   2  257.92   18.95   1
  15  -1   3    0.77   16.24   1
  15  -1   4  -26.52   15.45   1
  15  -1   5   -2.96   11.01   1
  15  -1   6   37.45   13.22   1
  15  -1   7  120.34   14.04   1
  15  -1   8   19.45   13.85   1
  15   0 -12   12.89   12.71   1
  15   0 -10   10.30   17.27   1
  15   0  -8  399.20   26.77   1
  15   0  -6   17.47   17.39   1
  15   0  -4   83.91   19.79   1
  15   0  -2  256.32   23.37   1
  15   0   0    0.85   13.41   1
  15   0   2   35.05   15.87   1
  15   0   4  385.73   22.00   1
  15   0   6   64.80   13.20   1
  15   0   8    6.97   10.67   1
  15   1  -7  145.68   20.76   1
  15   1  -6  927.20   38.98   1
  15   1  -5    1.99   19.43   1
  15   1  -4  -20.16   18.86   1
  15   1  -3   22.66   17.99   1
  15   1  -2  298.94   19.02   1
  15   1  -1   17.81   16.88   1
  15   1   0   81.36   13.89   1
  15   1   1    6.76   14.66   1
  15   1   2  297.22   19.65   1
  15   1   3    3.50   13.24   1
  15   1   4   -3.72   11.43   1
  15   1   5    4.93   10.83   1
  15   1   6   17.89    9.81   1
  15   1   7  118.59   11.33   1
  16  -3 -10    9.06   18.30   1
  16  -3  -9    1.04   17.77   1
  16  -3  -8  -14.44   17.48   1
  16  -3  -7   -6.92   17.99   1
  16  -3  -5  -22.28   16.61   1
  16  -3  -4    9.00   13.62   1
  16  -3  -3    4.71   13.84   1
  16  -3  -1    5.90   14.19   1
  16  -3   0    4.16   14.16   1
  16  -3   0   56.85   20.36   1
  16  -3   1   -4.71   19.70   1
  16  -3   1  -18.23   20.67   1
  16  -3   2  -35.28   19.01   1
  16  -2 -13   -3.24   17.71   1
  16  -2 -12  -20.52   17.67   1
  16  -2 -11   16.73   13.42   1
  16  -2 -10   23.81   18.35   1
  16  -2  -9   21.62   18.04   1
  16  -2  -7   14.14   17.07   1
  16  -2  -6   -7.78   18.86   1
  16  -2  -5    7.56   17.55   1
  16  -2  -3   14.82   15.78   1
  16  -2  -2   -1.59   16.91   1
  16  -2  -1  -22.00   13.88   1
  16  -2   0  539.63   30.20   1
  16  -2   1  182.25   21.33   1
  16  -2   2    4.41   12.85   1
  16  -2   3   83.54   19.19   1
  16  -2   4   11.63   15.62   1
  16  -2   5   -6.25   12.45   1
  16  -2   6   -5.90   14.77   1
  16  -1 -14   56.40   18.78   1
  16  -1 -13   -7.84   15.29   1
  16  -1 -12  103.02   19.49   1
  16  -1 -11   34.11   16.47   1
  16  -1 -10  151.29   20.91   1
  16  -1  -9   18.92   18.97   1
  16  -1  -8  336.72   25.32   1
  16  -1  -7  409.25   23.06   1
  16  -1  -6  -43.16   19.58   1
  16  -1  -5  -19.18   18.05   1
  16  -1  -4  -30.25   18.26   1
  16  -1  -3   -0.25   18.06   1
  16  -1  -2  -11.97   19.03   1
  16  -1  -1  271.92   23.09   1
  16  -1   0  200.22   21.22   1
  16  -1   1   96.24   15.89   1
  16  -1   2   -4.00   17.04   1
  16  -1   3    3.24   11.70   1
  16  -1   4   31.36   16.24   1
  16  -1   5   35.52   16.09   1
  16  -1   6   71.57   16.92   1
  16  -1   7   60.06   15.81   1
  16   0 -12   17.64   17.98   1
  16   0 -10  128.60   16.78   1
  16   0  -8  217.27   22.70   1
  16   0  -6   46.24   14.55   1
  16   0  -4   29.81   13.43   1
  16   0  -2   14.67   15.55   1
  16   0   0  382.59   24.65   1
  16   0   2  297.22   21.03   1
  16   0   6   -0.41   12.66   1
  16   1  -8  307.65   21.40   1
  16   1  -7  366.34   22.59   1
  16   1  -6  -16.32   16.56   1
  16   1  -5    0.86   18.64   1
  16   1  -4    7.73   18.40   1
  16   1  -3   29.59   17.52   1
  16   1  -2   29.27   17.64   1
  16   1  -1  306.95   22.43   1
  16   1   0  209.96   18.84   1
  16   1   1   96.83   15.94   1
  16   1   2   15.29   13.76   1
  16   1   3    3.35   13.80   1
  16   1   4   27.46   12.26   1
  16   1   5   57.91   11.57   1
  16   1   6   40.20   10.52   1
  17  -3  -7   58.68   20.84   1
  17  -3  -6   82.81   20.38   1
  17  -3  -5   17.22   14.19   1
  17  -3  -4  -14.14   14.51   1
  17  -3  -3   -1.64   14.00   1
  17  -3  -2   48.16   15.55   1
  17  -3  -1  154.26   23.35   1
  17  -2 -11   -6.25   17.85   1
  17  -2  -9    1.85   16.76   1
  17  -2  -8   -8.76   17.76   1
  17  -2  -6   80.46   17.58   1
  17  -2  -5    5.52   13.21   1
  17  -2  -4   65.61   18.79   1
  17  -2  -3  -10.30   18.23   1
  17  -2  -2   -0.31   13.96   1
  17  -2  -1   30.69   14.96   1
  17  -2   0   37.95   19.96   1
  17  -2   1  -11.83   17.89   1
  17  -2   2  112.57   19.73   1
  17  -2   3   31.70   15.54   1
  17  -2   4   -2.40   17.08   1
  17  -2   5   61.15   18.92   1
  17  -1 -12   47.20   19.10   1
  17  -1 -10  249.01   23.35   1
  17  -1  -9  100.60   16.25   1
  17  -1  -7  -24.40   19.86   1
  17  -1  -6   39.94   18.33   1
  17  -1  -5  143.04   16.50   1
  17  -1  -4   90.25   15.20   1
  17  -1  -3  -23.52   13.77   1
  17  -1  -2    2.76   16.30   1
  17  -1  -1   33.29   18.81   1
  17  -1   1  305.90   20.64   1
  17  -1   2  117.07   18.83   1
  17  -1   4   33.52   13.90   1
  17  -1   5   11.42   11.29   1
  17  -1   6   16.65   13.95   1
  17   0 -12  126.11   20.44   1
  17   0 -10   36.60   14.64   1
  17   0  -8  162.82   23.48   1
  17   0  -6  124.55   20.09   1
  17   0  -4   18.23   18.96   1
  17   0  -2   18.32   18.06   1
  17   0   0    6.25   17.60   1
  17   0   2  101.00   17.09   1
  17   0   4    4.62   14.28   1
  17   0   6  259.53   18.04   1
  17   1  -8    6.81   12.74   1
  17   1  -7   17.39   13.84   1
  17   1  -6   75.17   17.51   1
  17   1  -5  158.51   20.90   1
  17   1  -4  100.00   20.00   1
  17   1  -3    1.72   12.50   1
  17   1  -2    0.30   17.07   1
  17   1  -1    5.57   15.06   1
  17   1   0   43.96   15.78   1
  17   1   1  322.56   21.55   1
  17   1   2   76.56   16.27   1
  17   1   3  -13.10   12.96   1
  17   1   4    7.84   12.26   1
  17   1   5   -6.97   12.04   1
  18  -2  -9    2.04   19.65   1
  18  -2  -8   -1.61   18.36   1
  18  -2  -7   53.88   14.53   1
  18  -2  -6   37.45   17.63   1
  18  -2  -5   -3.20   18.94   1
  18  -2  -4  106.50   20.23   1
  18  -2  -3   54.91   18.82   1
  18  -2  -2   -0.56   13.16   1
  18  -2  -1   27.14   19.28   1
  18  -2   0    0.35   18.28   1
  18  -2   1  -16.81   13.37   1
  18  -2   2    3.42   18.39   1
  18  -2   4   -4.37   14.34   1
  18  -1 -11   16.24   13.94   1
  18  -1 -10   23.72   18.80   1
  18  -1  -9    0.11   19.08   1
  18  -1  -8    6.35   13.76   1
  18  -1  -6   -5.34   19.17   1
  18  -1  -5  107.74   20.55   1
  18  -1  -4  192.93   21.95   1
  18  -1  -3  -23.62   17.98   1
  18  -1  -2   67.57   14.30   1
  18  -1  -1  -37.21   18.30   1
  18  -1   0   21.62   18.14   1
  18  -1   1    1.93   16.62   1
  18  -1   2    4.62   16.38   1
  18  -1   3   63.68   17.72   1
  18  -1   4   87.80   17.80   1
  18  -1   5  -30.69   15.96   1
  18   0 -10  464.40   26.29   1
  18   0  -8  200.51   23.79   1
  18   0  -6   70.90   20.04   1
  18   0  -4   73.10   19.84   1
  18   0   0    2.10   17.08   1
  18   0   2   74.48   17.26   1
  18   0   4   70.22   16.42   1
  18   1  -8   -8.12   15.96   1
  18   1  -7   51.70   14.81   1
  18   1  -6   18.92   18.88   1
  18   1  -5  115.13   20.82   1
  18   1  -4  226.20   21.96   1
  18   1  -3  -15.60   17.70   1
  18   1  -2   78.85   17.05   1
  18   1  -1  -10.69   16.68   1
  18   1   0   19.54   16.53   1
  18   1   1    1.96   14.59   1
  18   1   3   55.35   14.58   1
  18   1   4   70.06   13.39   1
  19  -2  -5  -21.25   20.65   1
  19  -2  -4  -36.12   20.91   1
  19  -2  -3  118.81   22.02   1
  19  -2  -2   -5.81   14.75   1
  19  -2  -1   56.70   21.39   1
  19  -2   0   19.54   20.95   1
  19  -1  -9  132.94   21.91   1
  19  -1  -8   -5.29   19.92   1
  19  -1  -6    3.46   18.64   1
  19  -1  -5  172.66   21.81   1
  19  -1  -3   21.62   18.88   1
  19  -1  -2    1.51   13.60   1
  19  -1  -1   -9.06   18.12   1
  19  -1   0  -42.51   18.13   1
  19  -1   1   41.86   17.86   1
  19  -1   2   -5.02   12.50   1
  19  -1   3  209.38   20.84   1
  19   0  -8   -1.00   16.72   1
  19   0  -6   -6.40   13.61   1
  19   0  -4  170.30   22.71   1
  19   0  -2  505.35   26.53   1
  19   0   0  -13.69   16.21   1
  19   0   2   -7.40   15.56   1
  19   0   4   96.43   16.10   1
  19   1  -8   -2.02   12.75   1
  19   1  -7   53.58   14.79   1
  19   1  -6  -13.18   18.80   1
  19   1  -5  130.87   20.82   1
  19   1  -4   13.18   16.34   1
  19   1  -3   18.23   18.36   1
  19   1  -1  -25.10   12.63   1
  19   1   0    0.56   15.54   1
  19   1   1   10.50   15.10   1
  19   1   2   -4.24   13.06   1
  19   1   3  186.60   17.76   1
  20  -1  -6  -26.21   16.69   1
  20  -1  -5   10.37   14.30   1
  20  -1  -4   22.94   18.30   1
  20  -1  -3    2.79   19.37   1
  20  -1  -2  -27.98   17.99   1
  20  -1  -1    4.28   18.13   1
  20  -1   0  -15.52   18.20   1
  20  -1   1  -25.30   18.51   1
  20   0  -6  -24.70   19.78   1
  20   0  -4   47.89   15.78   1
  20   0  -2   16.48   18.84   1
  20   0   0  415.75   24.47   1
  20   0   2   16.48   16.73   1
  20   1  -7   58.22   19.99   1
  20   1  -6   -9.49   18.79   1
  20   1  -5   29.27   13.96   1
  20   1  -3   -4.49   12.55   1
  20   1  -2   -8.47   17.05   1
  20   1  -1  -27.77   17.39   1
  20   1   0    9.00   16.56   1
  20   1   1  -27.04   16.33   1
  20   1   2   44.09   16.20   1
  21   0  -4   74.13   20.84   1
  21   0  -2   38.32   19.93   1
  21   0   0  341.14   25.12   1
  21   1  -5   32.38   20.71   1
  21   1  -4   32.26   18.18   1
  21   1  -3   11.29   19.35   1
  21   1  -2    2.66   17.05   1
  21   1  -1   -4.12   12.34   1
   0   0   0    0.00    0.00   0
;
_shelx_hkl_checksum     48800
_shelx_res_file
;
TITL Compound X
    shelx.res
    created by SHELXL-2016/6 at 12:11:09 on 04-Dec-2017
CELL  0.71073  17.1000   4.7440  13.6620   90.000  106.831   90.000
ZERR     2.00   0.0060   0.0020   0.0040    0.000    0.020    0.000
LATT   1
SYMM  - X, 1/2 + Y, 1/2 - Z
SFAC  C    H    F    N    O
DISP C    0.00330   0.00160
DISP H    0.00000   0.00000
DISP F    0.01710   0.01030
DISP N    0.00610   0.00330
DISP O    0.01060   0.00600
UNIT  48 16 8 4 16
MERG   2
FMAP   2
PLAN   20
ACTA
TEMP -100
BOND
BOND   $H
CONF
EQIV $2 -x, -y, -z
HTAB C9 F1A_$2
EQIV $3 -x, y-1/2, -z-1/2
HTAB C9 F2_$3
EQIV $4 x, -y+3/2, z-1/2
HTAB C11 O1_$4
SIZE 0.40 0.15 .01
EXYZ C8A C8B
EXYZ C12A C12B
EADP C8A C8B
EADP C12A C12B
LIST   4
SADI 0.01 C8A F1A C12B F1B
L.S.   18
WGHT    0.045000    0.439700
FVAR       0.90535   0.94669
C1    1    0.534278   -0.210818    0.448400    11.00000    0.01854    0.02126 =
         0.01951    0.00072    0.00625    0.00133
AFIX  43
H1    2    0.557147   -0.349497    0.414668    11.00000   -1.20000
AFIX   0
C2    1    0.470952   -0.035822    0.397035    11.00000    0.01872    0.01864 =
         0.01623    0.00058    0.00564   -0.00223
C3    1    0.438440    0.167219    0.447054    11.00000    0.01617    0.02087 =
         0.01945    0.00368    0.00399   -0.00128
C4    1    0.374025    0.324319    0.369963    11.00000    0.01965    0.02472 =
         0.02199    0.00299    0.00379    0.00055
C5    1    0.427062   -0.023629    0.285305    11.00000    0.02143    0.02061 =
         0.01888    0.00342    0.00366   -0.00063
C6    1    0.245903    0.196006    0.159873    11.00000    0.02363    0.03878 =
         0.02624    0.00578    0.00227   -0.00601
C7    1    0.198015    0.323293    0.062706    11.00000    0.02414    0.03090 =
         0.01968    0.00360    0.00117   -0.00197
C9    1    0.070362    0.351551   -0.072264    11.00000    0.02543    0.05516 =
         0.03257    0.00564   -0.00514   -0.01022
AFIX  43
H9    2    0.015390    0.292807   -0.101232    11.00000   -1.20000
AFIX   0
C10   1    0.105266    0.545299   -0.119340    11.00000    0.03066    0.04786 =
         0.02087    0.00702   -0.00339    0.00518
C11   1    0.184283    0.634071   -0.080851    11.00000    0.02860    0.04014 =
         0.02938    0.01203    0.00550   -0.00039
AFIX  43
H11   2    0.206836    0.769181   -0.116313    11.00000   -1.20000
AFIX   0
PART 1 21
C8A   1    0.117813    0.243075    0.019352    21.00000    0.03076    0.04227 =
         0.03305    0.00976    0.00210   -0.01134
F1A   3    0.084579    0.051092    0.066198    21.00000    0.03880    0.09592 =
         0.06365    0.04509   -0.01014   -0.03613
C12A  1    0.230285    0.522303    0.010718    21.00000    0.02086    0.03676 =
         0.02616    0.00417    0.00214   -0.00338
AFIX  43
H12A  2    0.285205    0.582553    0.038893    21.00000   -1.20000
AFIX   0
PART 2 -21
C8B   1    0.117813    0.243075    0.019352   -21.00000    0.03076    0.04227 =
         0.03305    0.00976    0.00210   -0.01134
AFIX  43
H8B   2    0.094436    0.108079    0.053933   -21.00000   -1.20000
AFIX   0
C12B  1    0.230285    0.522303    0.010718   -21.00000    0.02086    0.03676 =
         0.02616    0.00417    0.00214   -0.00338
F1B   3    0.305965    0.615350    0.037086   -21.00000   -1.50000
PART 0
F2    3    0.059665    0.656163   -0.208226    11.00000    0.04093    0.07442 =
         0.03635    0.02269   -0.01193   -0.00262
N1    4    0.373518    0.199675    0.277793    11.00000    0.02709    0.02888 =
         0.01620    0.00464   -0.00100    0.00731
O1    5    0.333266    0.519893    0.380574    11.00000    0.02837    0.03061 =
         0.03238    0.00066    0.00371    0.01028
O2    5    0.434095   -0.166414    0.215821    11.00000    0.03126    0.02673 =
         0.01939   -0.00174    0.00737    0.00089
O3    5    0.326066    0.299474    0.184520    11.00000    0.02136    0.03524 =
         0.01800    0.00833   -0.00352    0.00127
O4    5    0.226186    0.032597    0.213091    11.00000    0.04241    0.08600 =
         0.04659    0.04143   -0.00571   -0.02278
HKLF 4
REM  Compound X
REM R1 =  0.0484 for    1440 Fo > 4sig(Fo)  and  0.1052 for all    2396 data
REM    176 parameters refined using      1 restraints
END
WGHT      0.0437      0.4558
REM Highest difference peak  0.256,  deepest hole -0.322,  1-sigma level  0.059
Q1    1   0.2256  0.3144  0.1201  11.00000  0.05    0.26
Q2    1   0.4627 -0.0468  0.3425  11.00000  0.05    0.25
Q3    1   0.2842  0.7291  0.0501  11.00000  0.05    0.25
Q4    1   0.4047  0.2194  0.4199  11.00000  0.05    0.21
Q5    1   0.4692  0.2195  0.4949  11.00000  0.05    0.20
Q6    1   0.3129  0.4265  0.0602  11.00000  0.05    0.20
Q7    1   0.5774 -0.6110  0.4130  11.00000  0.05    0.19
Q8    1   0.1069  0.3314 -0.2163  11.00000  0.05    0.19
Q9    1   0.1488  0.5994 -0.1038  11.00000  0.05    0.18
Q10   1   0.4336  0.4839  0.2710  11.00000  0.05    0.18
Q11   1   0.1032  0.3028 -0.0257  11.00000  0.05    0.18
Q12   1   0.2268  0.2234  0.2242  11.00000  0.05    0.18
Q13   1   0.1705  0.2661  0.0379  11.00000  0.05    0.17
Q14   1   0.5027 -0.1011  0.4169  11.00000  0.05    0.17
Q15   1   0.1025 -0.0014  0.0661  11.00000  0.05    0.17
Q16   1   0.1665  0.4479  0.2030  11.00000  0.05    0.17
Q17   1   0.3901 -0.3438  0.2778  11.00000  0.05    0.17
Q18   1   0.0889  0.2690 -0.2606  11.00000  0.05    0.17
Q19   1   0.2187 -0.2227  0.1397  11.00000  0.05    0.17
Q20   1   0.4022 -0.3761  0.3040  11.00000  0.05    0.16
;
_shelx_res_checksum     17778
