# Supplementary material for: Crystal structure of N,N′-bis­(2,4-di­fluoro­benzo­yloxy)benzene-1,2:4,5-tetra­carboximide
Source: Acta Crystallogr E Crystallogr Commun. 2018 Jan 26;74(Pt 2):225–8. doi: 10.1107/S2056989018001226 (PMC5956342; doi:10.1107/S2056989018001226)
Supplement: Supplementary file 2 [file e-74-00225-Isup2.hkl]

data_I                                                                          
_shelx_title ' Compound X'                                                      
_shelx_refln_list_code          4                                               
_shelx_F_calc_maximum      115.35                                               
_exptl_crystal_F_000       532.00                                               
_reflns_d_resolution_high  0.7695                                               
                                                                                
loop_                                                                           
 _space_group_symop_operation_xyz                                               
 'x, y, z'                                                                      
 '-x, y+1/2, -z+1/2'                                                            
 '-x, -y, -z'                                                                   
 'x, -y-1/2, z-1/2'                                                             
                                                                                
_cell_length_a    17.1000                                                       
_cell_length_b     4.7440                                                       
_cell_length_c    13.6620                                                       
_cell_angle_alpha  90.000                                                       
_cell_angle_beta  106.831                                                       
_cell_angle_gamma  90.000                                                       
                                                                                
_shelx_F_squared_multiplier     1.000                                           
                                                                                
loop_                                                                           
 _refln_index_h                                                                 
 _refln_index_k                                                                 
 _refln_index_l                                                                 
 _refln_F_squared_calc                                                          
 _refln_F_squared_meas                                                          
 _refln_F_squared_sigma                                                         
 _refln_observed_status                                                         
   3   0   0        523.79        506.25        13.43 o                         
   4   0   0        827.29        834.97        24.91 o                         
   5   0   0         23.90          1.86         9.96 o                         
   6   0   0       5042.46       4823.82        80.87 o                         
   7   0   0       6122.79       6193.47       103.38 o                         
   8   0   0       3319.24       3535.90        61.17 o                         
   9   0   0       4147.25       4236.36        72.49 o                         
  10   0   0        539.06        475.37        14.12 o                         
  11   0   0         44.07         63.20         9.48 o                         
  12   0   0         55.83         46.23         9.04 o                         
  13   0   0        152.35        177.40        10.54 o                         
  14   0   0         17.16         -0.27        10.05 o                         
  15   0   0          2.70          8.77         9.03 o                         
  16   0   0        501.30        475.73        14.97 o                         
  17   0   0          0.03         11.51        12.61 o                         
  18   0   0         18.69          8.11        10.88 o                         
  19   0   0         27.36         -0.77        12.45 o                         
  20   0   0        513.84        513.14        22.51 o                         
  21   0   0        381.82        415.09        21.80 o                         
   1   1   0       6069.43       5708.91        96.03 o                         
   2   1   0       1449.84       1344.16        30.47 o                         
   3   1   0        172.84        161.64         7.36 o                         
   4   1   0        129.32        132.22         6.21 o                         
   5   1   0        530.70        490.30         8.57 o                         
   6   1   0         28.87         -1.97         6.96 o                         
   7   1   0        310.28        341.67        10.69 o                         
   8   1   0       1474.93       1586.89        21.59 o                         
   9   1   0        473.52        466.68        10.27 o                         
  10   1   0         34.25         20.60         9.58 o                         
  11   1   0        229.69        231.68         9.32 o                         
  12   1   0         43.98         49.25         7.61 o                         
  13   1   0          7.94         13.96         9.56 o                         
  14   1   0        130.04        152.07         8.94 o                         
  15   1   0        125.17        129.55        10.15 o                         
  16   1   0        255.55        248.17         9.69 o                         
  17   1   0         91.60         63.04         8.23 o                         
  18   1   0         19.84         14.73         8.01 o                         
  19   1   0          5.40         -1.83         8.23 o                         
  20   1   0          9.64          7.68         8.56 o                         
   0   2   0        201.48        171.61        16.79 o                         
   1   2   0        228.55        200.56         9.50 o                         
   2   2   0        188.68        171.97        11.26 o                         
   3   2   0        122.10        111.38         7.13 o                         
   4   2   0        281.41        310.19        13.35 o                         
   5   2   0        264.97        294.88         9.67 o                         
   6   2   0        171.19        156.90         8.06 o                         
   7   2   0        120.41        113.14         7.19 o                         
   8   2   0          3.62         -6.19         6.19 o                         
   9   2   0        404.63        434.10        11.31 o                         
  10   2   0         98.03         99.24         8.54 o                         
  11   2   0        113.65        111.88         9.56 o                         
  12   2   0        462.05        460.90        14.17 o                         
  13   2   0          8.54         -0.59         8.30 o                         
  14   2   0         19.74          8.70         7.87 o                         
  15   2   0         56.18         60.46         9.89 o                         
  16   2   0        714.77        704.21        17.77 o                         
  17   2   0         45.85         40.42         8.41 o                         
  18   2   0          3.88         -3.90         8.94 o                         
  19   2   0          7.32          1.90         3.75 o                         
  20   2   0          3.47          9.40        14.39 o                         
   1   3   0        926.94       1008.86        21.46 o                         
   2   3   0        247.47        253.92        24.39 o                         
   3   3   0        123.99        139.96        12.04 o                         
   4   3   0         34.27         58.64        11.03 o                         
   5   3   0         65.89         54.06        10.53 o                         
   6   3   0        174.92        174.32        10.89 o                         
   7   3   0         37.41         27.29         7.59 o                         
   8   3   0        151.23        149.94         8.98 o                         
   9   3   0        193.45        190.64        10.93 o                         
  10   3   0         24.54         10.09        10.08 o                         
  11   3   0         93.69         68.22        13.35 o                         
  12   3   0         11.91          3.61         9.92 o                         
  13   3   0         83.46         87.48        14.58 o                         
  14   3   0         37.12         29.30        10.94 o                         
  15   3   0        137.63        123.58         9.64 o                         
  16   3   0         39.79         31.34         9.20 o                         
  17   3   0          0.27         14.15        13.11 o                         
  18   3   0          0.12         -1.18        11.12 o                         
   0   4   0        225.00        281.76        16.19 o                         
   1   4   0        108.47        122.35         8.39 o                         
   2   4   0         43.43         51.98        11.80 o                         
   3   4   0          1.06         10.55        11.96 o                         
   4   4   0          0.01         14.19        21.47 o                         
   5   4   0        124.58        154.23        36.80 o                         
   6   4   0          5.38          9.58        11.77 o                         
   7   4   0          2.78          7.30        12.41 o                         
   8   4   0        234.52        240.20        12.31 o                         
   9   4   0        401.24        442.48        16.54 o                         
  10   4   0          1.47         -4.59         9.33 o                         
  11   4   0         85.83         62.79         9.96 o                         
  12   4   0          6.04         -0.26         8.91 o                         
  13   4   0         14.49         16.08         8.54 o                         
  14   4   0        124.48        126.01        10.87 o                         
  15   4   0          0.53          1.46        11.21 o                         
  16   4   0        141.05        156.61        20.82 o                         
   1   5   0         32.92         41.54         8.71 o                         
   2   5   0         82.47         83.93         8.87 o                         
   3   5   0          6.67         -0.45         8.54 o                         
   4   5   0          4.55          4.01        11.30 o                         
   5   5   0          1.88         21.16        10.81 o                         
   6   5   0          0.53         -8.78         8.78 o                         
   7   5   0          1.32          1.18        14.21 o                         
   8   5   0         43.16         57.48        12.69 o                         
   9   5   0         12.92         22.88         9.54 o                         
  10   5   0          0.45         -8.53        30.64 o                         
  11   5   0          1.20         13.55        13.81 o                         
  12   5   0          0.93         17.69        23.00 o                         
   1   6   0        114.03        103.04        20.41 o                         
   2   6   0          0.91         -7.15         9.84 o                         
   3   6   0          1.01         -7.32         9.38 o                         
   4   6   0          0.90          9.83        11.03 o                         
 -21   1   1          1.31         -8.45         8.45 o                         
 -20   1   1          8.30          2.31         9.11 o                         
 -19   1   1          0.25         -7.44         7.44 o                         
 -18   1   1          1.93         -8.09         8.09 o                         
 -17   1   1         29.92         33.81         8.97 o                         
 -16   1   1        338.49        344.40        10.53 o                         
 -15   1   1         26.77         28.46         8.79 o                         
 -14   1   1        181.03        159.67         8.49 o                         
 -13   1   1        120.25        133.55         9.40 o                         
 -12   1   1        301.98        320.02        11.05 o                         
 -11   1   1         77.73         92.98         7.80 o                         
 -10   1   1          5.02         23.33         7.97 o                         
  -9   1   1         79.35         72.28         7.53 o                         
  -8   1   1          1.64         -6.27         6.27 o                         
  -7   1   1        762.24        749.54        12.12 o                         
  -6   1   1         26.88          0.90         8.76 o                         
  -5   1   1       3759.98       3646.02        48.30 o                         
  -4   1   1       5372.25       5376.17        69.61 o                         
  -3   1   1      10555.11      10081.67       232.15 o                         
  -2   1   1        767.47        793.01        32.15 o                         
  -1   1   1       2643.83       2639.44        49.10 o                         
   0   1   1       1656.23       1686.48        58.96 o                         
   1   1   1       1537.83       1594.84        32.25 o                         
   2   1   1       1817.66       1837.28        29.48 o                         
   3   1   1          2.79         -7.60         7.60 o                         
   4   1   1         19.67         12.38         6.49 o                         
   5   1   1       8268.13       7862.03        92.67 o                         
   6   1   1          0.01         -6.83         6.83 o                         
   7   1   1        208.72        216.27         6.91 o                         
   8   1   1        249.98        264.57         8.19 o                         
   9   1   1        137.03        111.96         6.68 o                         
  10   1   1          2.58         -6.30         6.30 o                         
  11   1   1         74.29         59.34         8.65 o                         
  12   1   1        221.86        224.17         8.61 o                         
  13   1   1        116.62        121.59         8.73 o                         
  14   1   1         25.03         21.61         7.56 o                         
  15   1   1          9.64          1.62         7.10 o                         
  16   1   1        118.61        129.74         7.89 o                         
  17   1   1        406.69        392.63        10.29 o                         
  18   1   1          0.83         -4.64         7.26 o                         
  19   1   1         44.57         33.07        12.07 o                         
  20   1   1          1.03        -10.36        11.12 o                         
 -20   2   1          6.17          4.64        10.00 o                         
 -19   2   1         24.31         24.50        19.11 o                         
 -18   2   1         29.89         26.53         9.51 o                         
 -17   2   1          6.20         13.67        10.20 o                         
 -16   2   1          2.64         -6.67         9.50 o                         
 -15   2   1          0.66         16.40        10.07 o                         
 -14   2   1          0.03          1.76        12.33 o                         
 -13   2   1          6.93          5.65        10.20 o                         
 -12   2   1         48.90         58.50        11.42 o                         
 -11   2   1         27.54         24.78         9.10 o                         
 -10   2   1        213.40        218.77         9.70 o                         
  -9   2   1         27.66         32.84        10.73 o                         
  -8   2   1        650.13        631.72        13.11 o                         
  -7   2   1         53.61         34.66         9.23 o                         
  -6   2   1        131.38        130.78         7.82 o                         
  -5   2   1         33.24         30.66         6.93 o                         
  -4   2   1          0.89         15.97        11.06 o                         
  -3   2   1        103.40        117.38         7.57 o                         
  -2   2   1       1998.90       2006.83        35.99 o                         
  -1   2   1          0.10         -8.89         8.89 o                         
   0   2   1       1115.79       1095.98        22.84 o                         
   1   2   1        272.08        240.44        12.05 o                         
   2   2   1         12.45          5.76         8.27 o                         
   3   2   1          5.51         15.34        11.30 o                         
   4   2   1        275.82        277.56         9.30 o                         
   5   2   1          9.60          1.56         5.85 o                         
   6   2   1         28.01          5.82         6.67 o                         
   7   2   1        601.43        630.55        12.35 o                         
   8   2   1        897.15        919.64        15.11 o                         
   9   2   1         17.54         19.36         7.94 o                         
  10   2   1         97.10        100.66         8.27 o                         
  11   2   1         84.12        102.22         8.96 o                         
  12   2   1          9.10         11.15         7.50 o                         
  13   2   1        273.84        275.46        11.38 o                         
  14   2   1         59.51         56.39        10.19 o                         
  15   2   1         12.38          9.85         8.89 o                         
  16   2   1        206.86        221.33        10.51 o                         
  17   2   1          1.15          4.14         7.90 o                         
  18   2   1          0.15         -7.61         7.61 o                         
  19   2   1         54.04         69.52         9.81 o                         
 -18   3   1          5.53          1.06        23.43 o                         
 -17   3   1        174.18        159.51        12.12 o                         
 -16   3   1          1.33          3.99         9.44 o                         
 -15   3   1        309.47        297.98        11.44 o                         
 -14   3   1          0.06         10.80        11.05 o                         
 -13   3   1         13.45         29.74        10.70 o                         
 -12   3   1          6.00         -4.72         8.76 o                         
 -11   3   1        697.57        704.33        16.30 o                         
 -10   3   1         60.25         42.28        11.52 o                         
  -9   3   1         26.59          9.48        11.26 o                         
  -8   3   1       1650.14       1652.99        23.88 o                         
  -7   3   1        143.25        159.11        10.00 o                         
  -6   3   1         13.41         22.42        16.47 o                         
  -5   3   1        271.03        264.29        12.61 o                         
  -4   3   1        181.03        178.61        18.60 o                         
  -3   3   1        124.55        159.06        15.53 o                         
  -2   3   1          7.54         12.28        10.78 o                         
  -1   3   1          9.83         10.20         8.27 o                         
   0   3   1        554.84        561.61        12.57 o                         
   1   3   1         96.96         97.04         7.27 o                         
   2   3   1          0.00          4.07        19.84 o                         
   3   3   1        300.70        275.50        16.43 o                         
   4   3   1          0.07          1.65         9.74 o                         
   5   3   1         32.03         28.90        11.55 o                         
   6   3   1        368.48        372.71        18.94 o                         
   7   3   1         15.09          2.17         7.37 o                         
   8   3   1        451.47        424.34        12.84 o                         
   9   3   1         25.54         22.75         8.82 o                         
  10   3   1          1.69         -0.68        11.71 o                         
  11   3   1        100.30         99.11        12.43 o                         
  12   3   1         84.45         84.81         8.83 o                         
  13   3   1        240.84        272.64        11.48 o                         
  14   3   1          0.01         -8.39         8.39 o                         
  15   3   1         23.26         28.53         9.56 o                         
  16   3   1         11.62         -8.46         8.46 o                         
  17   3   1         14.21         -2.46        25.25 o                         
  18   3   1         30.85         33.89         9.68 o                         
 -16   4   1         21.18         24.77        13.39 o                         
 -15   4   1          2.36        -11.72        11.72 o                         
 -14   4   1          0.02        -10.23        10.23 o                         
 -13   4   1          0.91         -0.57         8.40 o                         
 -12   4   1          0.35         -1.02         9.06 o                         
 -11   4   1         73.68         92.21        10.05 o                         
 -10   4   1          0.13         -1.38         8.49 o                         
  -9   4   1        186.44        188.12        11.00 o                         
  -8   4   1          0.45         -4.77         8.56 o                         
  -7   4   1        206.65        213.85        14.40 o                         
  -6   4   1        302.33        311.39        24.63 o                         
  -5   4   1        264.84        261.01        14.92 o                         
  -4   4   1         80.63        113.38        18.58 o                         
  -3   4   1         21.31         26.14        10.77 o                         
  -2   4   1         28.02         27.45         8.89 o                         
  -1   4   1         97.86        120.61         9.37 o                         
   0   4   1         91.13         97.05        10.98 o                         
   1   4   1         81.86         73.78        12.64 o                         
   2   4   1          0.17         14.16         8.53 o                         
   3   4   1        292.67        318.36        13.54 o                         
   4   4   1        156.44        162.56        18.78 o                         
   5   4   1        240.68        233.43        18.80 o                         
   6   4   1          9.29         23.89        20.88 o                         
   7   4   1         22.91          1.68        12.11 o                         
   8   4   1        792.95        787.32        21.90 o                         
   9   4   1          4.88         -1.23        21.60 o                         
  10   4   1          1.22        -17.49        17.49 o                         
  11   4   1          2.11         22.13        14.17 o                         
  12   4   1          3.63          1.29         8.21 o                         
  13   4   1          0.32         -2.50         8.61 o                         
  14   4   1         13.61         16.61         9.55 o                         
  15   4   1         81.55         97.54        13.43 o                         
 -12   5   1         54.22         50.64        14.95 o                         
 -11   5   1         30.64         41.21        13.88 o                         
 -10   5   1          0.57         -2.52         9.68 o                         
  -9   5   1          2.06         10.72        11.39 o                         
  -8   5   1         98.28         88.36        11.34 o                         
  -7   5   1         81.26        103.83        13.09 o                         
  -6   5   1          1.18         10.91        13.47 o                         
  -5   5   1        101.63         97.62        11.79 o                         
  -4   5   1        254.01        268.15        11.75 o                         
  -3   5   1        173.17        132.22         9.01 o                         
  -2   5   1         61.56         54.29        12.38 o                         
  -1   5   1         25.39         38.42         8.86 o                         
   0   5   1         39.90         36.80         8.57 o                         
   1   5   1         27.15         36.85         9.45 o                         
   2   5   1         17.80          8.43         8.64 o                         
   3   5   1          3.04          9.69         7.86 o                         
   4   5   1          8.34         -1.69         8.51 o                         
   5   5   1        125.05        150.74        12.33 o                         
   6   5   1          5.89         13.84        11.65 o                         
   7   5   1        108.23        108.90        49.89 o                         
   8   5   1          0.23         18.25        11.23 o                         
   9   5   1         47.54         41.25         9.22 o                         
  10   5   1          0.96         18.53        10.66 o                         
  11   5   1          0.51         -9.35        27.24 o                         
  12   5   1          0.01         -3.53        17.92 o                         
  -5   6   1          0.03          3.37        12.12 o                         
  -4   6   1          1.94        -13.99        13.99 o                         
  -3   6   1          3.32          7.47        12.39 o                         
  -2   6   1         76.90         54.49        11.57 o                         
  -1   6   1         18.85         23.30        17.91 o                         
   0   6   1          7.10        -15.46        17.54 o                         
   1   6   1         11.98          4.54        18.46 o                         
   2   6   1          7.76         -4.88        13.66 o                         
   3   6   1         12.82         25.03        13.26 o                         
   4   6   1          0.34         -8.50        13.73 o                         
 -21   0   2         42.23         32.18        16.36 o                         
 -20   0   2          3.77         24.25        11.13 o                         
 -19   0   2        641.26        629.14        17.43 o                         
 -18   0   2         19.31         39.19        13.06 o                         
 -17   0   2         56.61         62.81        13.75 o                         
 -16   0   2         35.12         50.74        16.28 o                         
 -15   0   2        343.45        362.56        19.82 o                         
 -14   0   2         15.94         24.15        12.73 o                         
 -13   0   2        186.66        179.82        15.96 o                         
 -12   0   2        284.70        338.05        13.90 o                         
 -11   0   2        664.06        732.33        19.20 o                         
 -10   0   2       2855.92       2925.67        52.43 o                         
  -9   0   2          0.13         11.05        11.49 o                         
  -8   0   2          0.57          4.45        16.90 o                         
  -7   0   2        690.66        691.99        19.90 o                         
  -6   0   2         42.74         12.81        10.83 o                         
  -5   0   2        158.35        168.86        12.54 o                         
  -2   0   2        830.09        778.29        84.58 o                         
   1   0   2       4246.34       3757.55       214.20 o                         
   2   0   2        262.99        329.31        21.42 o                         
   3   0   2         10.09         29.93        18.17 o                         
   4   0   2        591.56        616.27        10.79 o                         
   5   0   2       4610.52       4453.01        65.18 o                         
   6   0   2        855.82        735.84        16.34 o                         
   7   0   2        262.10        248.77        10.53 o                         
   8   0   2        167.71        127.15        11.89 o                         
   9   0   2        210.85        222.16        10.36 o                         
  10   0   2          6.61          9.09        12.94 o                         
  11   0   2        911.60        906.84        21.60 o                         
  12   0   2          0.00          4.55        13.89 o                         
  13   0   2         39.71         36.90        14.62 o                         
  14   0   2        337.27        344.79        15.34 o                         
  15   0   2         35.61         38.39        11.89 o                         
  16   0   2        375.30        385.99        16.05 o                         
  17   0   2         72.31         99.24        15.99 o                         
  18   0   2        100.41        112.61        12.11 o                         
  19   0   2          0.95         -1.97        12.15 o                         
  20   0   2         35.78         40.82        21.48 o                         
 -21   1   2         29.86         26.79         9.54 o                         
 -20   1   2          5.06         -5.03         7.61 o                         
 -19   1   2         10.04         17.73         7.33 o                         
 -18   1   2        100.71         97.75         8.33 o                         
 -17   1   2         25.64         17.45         8.83 o                         
 -16   1   2         37.84         35.87        10.78 o                         
 -15   1   2        353.44        357.09        14.24 o                         
 -14   1   2        133.34        130.52         8.77 o                         
 -13   1   2        229.88        222.65         9.28 o                         
 -12   1   2          1.53         -0.36         9.58 o                         
 -11   1   2         11.02         11.92         7.63 o                         
 -10   1   2          0.09         -7.52         7.52 o                         
  -9   1   2        976.75       1039.28        15.82 o                         
  -8   1   2        326.59        308.03         8.21 o                         
  -7   1   2       1437.69       1482.82        18.63 o                         
  -6   1   2       2608.76       2716.91        33.84 o                         
  -5   1   2       8605.18       8346.44       101.36 o                         
  -4   1   2       2778.90       2798.07        36.22 o                         
  -3   1   2      11720.05      10772.62       154.12 o                         
  -2   1   2       6337.39       6011.47        87.29 o                         
  -1   1   2        882.28        908.71        19.83 o                         
   0   1   2       2713.33       2565.85        76.09 o                         
   1   1   2        748.56        731.48        18.93 o                         
   2   1   2         39.83         21.32         9.15 o                         
   3   1   2       2621.59       2529.35        34.16 o                         
   4   1   2         29.24         -1.68        10.20 o                         
   5   1   2       1571.13       1617.97        21.25 o                         
   6   1   2        156.07        159.80         5.38 o                         
   7   1   2         25.67         20.59         5.24 o                         
   8   1   2        349.96        380.99         8.76 o                         
   9   1   2         13.61          4.46         5.52 o                         
  10   1   2          7.71         19.76         5.65 o                         
  11   1   2        434.32        437.36         8.95 o                         
  12   1   2        303.54        309.02         8.98 o                         
  13   1   2        572.42        554.10        11.31 o                         
  14   1   2        833.72        817.69        13.90 o                         
  15   1   2        324.12        338.37         9.35 o                         
  16   1   2         27.80         15.59         8.99 o                         
  17   1   2        134.43        141.11         8.96 o                         
  18   1   2          0.86         16.89         8.81 o                         
  19   1   2          2.50         -4.11        10.12 o                         
  20   1   2         41.91         61.69        13.60 o                         
 -20   2   2          9.10          9.42        12.00 o                         
 -19   2   2          0.01          9.86         8.14 o                         
 -18   2   2          1.59          0.14         9.43 o                         
 -17   2   2          2.13          4.34         8.68 o                         
 -16   2   2          4.33          3.24        10.18 o                         
 -15   2   2          0.59         -9.60         9.60 o                         
 -14   2   2        271.81        288.23        16.37 o                         
 -13   2   2         76.77         50.77         9.38 o                         
 -12   2   2         99.99        117.67        10.02 o                         
 -11   2   2         11.64          4.86         8.36 o                         
 -10   2   2        624.13        624.09        13.53 o                         
  -9   2   2        249.76        221.78         9.40 o                         
  -8   2   2        563.34        593.51        12.58 o                         
  -7   2   2       2575.46       2753.28        45.98 o                         
  -6   2   2       1335.11       1353.46        20.63 o                         
  -5   2   2          4.12         -7.16         7.16 o                         
  -4   2   2         80.56         82.29         6.10 o                         
  -3   2   2       1462.07       1578.65        25.11 o                         
  -2   2   2        339.73        321.58         9.23 o                         
  -1   2   2        605.27        637.21        16.32 o                         
   0   2   2        126.69        112.33         6.29 o                         
   1   2   2        554.46        587.36        17.95 o                         
   2   2   2       1028.56       1047.81        22.13 o                         
   3   2   2       1100.68       1071.72        22.80 o                         
   4   2   2         88.28        120.33        14.32 o                         
   5   2   2        248.71        213.09         8.03 o                         
   6   2   2       1016.63       1014.21        17.04 o                         
   7   2   2         76.33         69.47         9.00 o                         
   8   2   2        272.32        286.29         9.54 o                         
   9   2   2         13.37         10.61         6.75 o                         
  10   2   2        198.13        192.21         9.47 o                         
  11   2   2          4.67         21.33         8.72 o                         
  12   2   2         91.07         75.96         8.62 o                         
  13   2   2       1029.43        984.03        18.69 o                         
  14   2   2        460.61        399.82        11.06 o                         
  15   2   2         83.00         80.00        10.23 o                         
  16   2   2          7.78         10.98         7.02 o                         
  17   2   2        116.11        128.83         8.77 o                         
  18   2   2          2.87         -9.12         9.12 o                         
  19   2   2          6.31          4.14        19.34 o                         
 -19   3   2          1.58          0.41        11.68 o                         
 -18   3   2         18.99         -8.48        26.83 o                         
 -17   3   2         50.83         53.98         9.64 o                         
 -16   3   2         66.93         67.47        12.18 o                         
 -15   3   2          3.89          0.02        10.45 o                         
 -14   3   2          3.10         16.40         9.47 o                         
 -13   3   2          4.54         -5.25         8.79 o                         
 -12   3   2          4.82         -6.66         8.99 o                         
 -11   3   2        601.91        612.53        14.37 o                         
 -10   3   2        130.45        124.19         9.58 o                         
  -9   3   2         31.38         18.93         8.96 o                         
  -8   3   2         69.60         74.99         7.61 o                         
  -7   3   2         35.61         13.41         8.67 o                         
  -6   3   2        126.14        111.79         8.68 o                         
  -5   3   2          2.25          3.45         9.58 o                         
  -4   3   2        723.89        740.39        26.52 o                         
  -3   3   2        192.78        206.23        13.02 o                         
  -2   3   2        480.01        517.56        16.81 o                         
  -1   3   2         36.56         31.08         9.71 o                         
   0   3   2        136.60        140.90         8.26 o                         
   1   3   2          0.01          4.03         6.59 o                         
   2   3   2         14.24         15.32        19.43 o                         
   3   3   2         48.57         45.65        22.63 o                         
   4   3   2         19.31         15.90        11.66 o                         
   5   3   2          6.66         -6.33        24.72 o                         
   6   3   2         52.90         23.98         8.76 o                         
   7   3   2         54.58         61.70        10.23 o                         
   8   3   2         58.77         46.82         7.33 o                         
   9   3   2         65.76         63.27         8.28 o                         
  10   3   2          0.24         -1.82         9.14 o                         
  11   3   2         16.83         18.93         7.37 o                         
  12   3   2          0.07         -2.33         8.01 o                         
  13   3   2          5.65          9.43         9.92 o                         
  14   3   2         34.16         15.85        11.42 o                         
  15   3   2          7.05         -8.97         8.97 o                         
  16   3   2          1.31         -1.34        18.12 o                         
  17   3   2         39.84         15.87        11.34 o                         
 -16   4   2         63.19         74.41        14.52 o                         
 -15   4   2          7.73         -1.25        10.95 o                         
 -14   4   2          0.20          2.40         9.02 o                         
 -13   4   2          0.96         11.25        11.32 o                         
 -12   4   2         34.48         46.39        10.33 o                         
 -11   4   2          0.02          5.63        10.23 o                         
 -10   4   2         39.17         22.25         9.09 o                         
  -9   4   2         26.12          7.01         7.55 o                         
  -8   4   2         80.59         74.70        14.79 o                         
  -7   4   2         40.65         53.95        13.53 o                         
  -6   4   2         17.02         39.96        41.38 o                         
  -5   4   2         43.51         40.49        12.91 o                         
  -4   4   2          0.18          4.14        11.72 o                         
  -3   4   2         45.51         67.86         9.54 o                         
  -2   4   2        226.22        261.30        12.53 o                         
  -1   4   2         42.26         49.73         9.59 o                         
   0   4   2          6.33          5.34        10.88 o                         
   1   4   2         15.96         37.67        15.05 o                         
   2   4   2         30.13         42.63        11.44 o                         
   3   4   2          3.19          5.39        10.25 o                         
   4   4   2          8.26         45.10        13.74 o                         
   5   4   2        144.25        167.59        26.86 o                         
   6   4   2         57.33         34.12        25.75 o                         
   7   4   2          1.14          3.01         9.21 o                         
   8   4   2         21.18         22.77         9.27 o                         
   9   4   2         23.70         24.50         8.94 o                         
  10   4   2         12.13          5.64        15.80 o                         
  11   4   2          1.93        -10.10        11.23 o                         
  12   4   2         13.36         24.27        19.80 o                         
  13   4   2         28.39         24.94         9.89 o                         
  14   4   2         58.23         79.04        12.17 o                         
  15   4   2         27.50         98.38        27.61 o                         
 -12   5   2          8.37         25.54        16.13 o                         
 -11   5   2          1.06        -16.29        16.29 o                         
 -10   5   2          1.94          2.69        12.15 o                         
  -9   5   2         37.74         29.60        12.59 o                         
  -8   5   2          2.96        -10.10        13.84 o                         
  -7   5   2          7.79         27.33        10.75 o                         
  -6   5   2          0.19          5.89        28.38 o                         
  -5   5   2          8.57         14.00         9.99 o                         
  -4   5   2         89.35         67.78        10.30 o                         
  -3   5   2          1.53          2.00         8.12 o                         
  -2   5   2         60.41         71.60         9.14 o                         
  -1   5   2         40.46         32.16         8.31 o                         
   0   5   2        236.36        260.93        10.36 o                         
   1   5   2        183.37        181.69        12.49 o                         
   2   5   2        159.57        184.00         9.99 o                         
   3   5   2          0.02          9.54         7.41 o                         
   4   5   2          0.70         -4.17         7.19 o                         
   5   5   2        252.74        242.86        10.88 o                         
   6   5   2         45.19         56.62        14.90 o                         
   7   5   2         13.22         14.10        13.86 o                         
   8   5   2          9.79         14.83        11.96 o                         
   9   5   2         83.65         75.72         9.85 o                         
  10   5   2         32.30         33.50        14.44 o                         
  11   5   2         50.52         78.84        17.12 o                         
  -4   6   2          3.46          0.24        13.51 o                         
  -3   6   2         82.51         83.41         9.07 o                         
  -2   6   2          2.45         -4.71        14.77 o                         
  -1   6   2          0.20          3.33        11.67 o                         
   0   6   2          6.93         17.34        16.56 o                         
   1   6   2         24.30          3.70        13.08 o                         
   2   6   2         70.28         84.25        18.04 o                         
   3   6   2         16.83         36.23        15.03 o                         
 -21   1   3          2.00         20.34        10.32 o                         
 -20   1   3          7.19          6.38         9.11 o                         
 -19   1   3          2.08         12.87         8.26 o                         
 -18   1   3          0.91         -4.95         7.73 o                         
 -17   1   3          0.96          0.50         6.73 o                         
 -16   1   3         11.13          4.81        10.13 o                         
 -15   1   3         35.07         35.26         8.61 o                         
 -14   1   3          1.91          4.39         8.83 o                         
 -13   1   3         75.80         76.27         8.18 o                         
 -12   1   3         30.55         21.86         7.75 o                         
 -11   1   3        649.50        654.75        16.29 o                         
 -10   1   3        502.00        550.46        12.33 o                         
  -9   1   3        882.46        864.05        15.29 o                         
  -8   1   3        408.58        400.51        11.05 o                         
  -7   1   3         36.00         43.99         5.81 o                         
  -6   1   3       1109.28       1035.05        18.26 o                         
  -5   1   3        711.91        624.96        13.81 o                         
  -4   1   3        259.29        245.26         6.92 o                         
  -3   1   3       1151.67       1221.31        21.76 o                         
  -2   1   3      13305.62      12054.50       197.90 o                         
  -1   1   3          5.86         32.99        48.73 o                         
   0   1   3        531.48        562.50        26.75 o                         
   1   1   3       2163.59       2058.20        37.00 o                         
   2   1   3         20.81         63.41        16.60 o                         
   3   1   3        829.89        848.93        14.46 o                         
   4   1   3       1947.42       1831.29        29.81 o                         
   5   1   3       1014.79       1072.58        12.76 o                         
   6   1   3        743.63        828.51        10.97 o                         
   7   1   3        204.93        195.03         5.09 o                         
   8   1   3          0.01          3.18         4.20 o                         
   9   1   3         70.97         80.28         5.63 o                         
  10   1   3       1589.63       1557.84        19.01 o                         
  11   1   3          0.07          4.81         6.92 o                         
  12   1   3         25.24         15.10         6.35 o                         
  13   1   3        533.70        537.73        10.61 o                         
  14   1   3         31.58         26.74         8.00 o                         
  15   1   3         16.68          5.80         7.32 o                         
  16   1   3         12.67          3.18         7.60 o                         
  17   1   3          2.35         -7.74         8.62 o                         
  18   1   3         82.53         78.25         8.42 o                         
  19   1   3        221.78        225.62        14.94 o                         
 -20   2   3          7.80         14.40        17.44 o                         
 -19   2   3        129.14        116.20        11.11 o                         
 -18   2   3         68.04         52.22         9.89 o                         
 -17   2   3          9.69         -9.69         9.69 o                         
 -16   2   3         20.49         18.58        10.18 o                         
 -15   2   3         28.34         41.21        11.20 o                         
 -14   2   3        413.15        400.88        14.15 o                         
 -13   2   3          8.70          6.02         9.13 o                         
 -12   2   3        449.42        415.44        13.35 o                         
 -11   2   3         71.72         79.06         9.36 o                         
 -10   2   3       1490.94       1443.70        23.02 o                         
  -9   2   3        149.59        137.12        11.88 o                         
  -8   2   3       1395.41       1456.09        22.53 o                         
  -7   2   3         42.18         55.26         7.20 o                         
  -6   2   3        793.25        828.51        16.18 o                         
  -5   2   3         12.63         -8.62         9.19 o                         
  -4   2   3         19.34         12.61         7.70 o                         
  -3   2   3       1361.43       1456.11        23.17 o                         
  -2   2   3       3655.53       3471.72       172.84 o                         
  -1   2   3        155.61        155.81         6.13 o                         
   0   2   3        277.29        242.77         6.99 o                         
   1   2   3         27.11         51.86        13.36 o                         
   2   2   3        337.96        390.66        13.87 o                         
   3   2   3        199.59        194.17        11.08 o                         
   4   2   3          3.25         -7.27         7.27 o                         
   5   2   3       1968.85       2018.03        29.98 o                         
   6   2   3       1916.02       1966.51        29.35 o                         
   7   2   3        280.50        260.78         9.47 o                         
   8   2   3        948.97        915.30        21.45 o                         
   9   2   3          0.53          1.79         6.54 o                         
  10   2   3         58.84         71.64         7.87 o                         
  11   2   3        200.16        195.53         8.27 o                         
  12   2   3        495.13        504.67        10.27 o                         
  13   2   3         62.90         67.96         6.59 o                         
  14   2   3        343.61        309.65         9.17 o                         
  15   2   3         24.05         15.67         7.24 o                         
  16   2   3         94.01         97.87         7.98 o                         
  17   2   3         56.02         51.03        13.01 o                         
  18   2   3         55.27         78.21        10.55 o                         
 -19   3   3         37.18         23.08        17.73 o                         
 -18   3   3        306.46        274.83        18.45 o                         
 -17   3   3         13.71          1.33        11.76 o                         
 -16   3   3         21.13          4.70         8.62 o                         
 -15   3   3         83.56         92.45        12.20 o                         
 -14   3   3         29.60         41.22        12.91 o                         
 -13   3   3        132.19        134.31         9.84 o                         
 -12   3   3          3.82         -9.67         9.67 o                         
 -11   3   3       2151.17       2235.44        33.98 o                         
 -10   3   3        398.85        395.29        13.70 o                         
  -9   3   3         80.51         78.60         8.71 o                         
  -8   3   3         59.19         58.08         8.10 o                         
  -7   3   3        144.99        139.97         9.93 o                         
  -6   3   3        347.87        365.84        11.55 o                         
  -5   3   3        169.75        157.09        15.90 o                         
  -4   3   3         55.63         77.02         8.88 o                         
  -3   3   3          9.19         12.73         9.03 o                         
  -2   3   3        616.32        690.94        16.43 o                         
  -1   3   3        281.45        282.74        11.47 o                         
   0   3   3         21.50         30.27         6.13 o                         
   1   3   3        185.98        195.82         7.77 o                         
   2   3   3        349.30        387.35        12.52 o                         
   3   3   3       1777.82       1743.93        53.03 o                         
   4   3   3         18.67         19.62        16.17 o                         
   5   3   3         11.04          3.05        12.16 o                         
   6   3   3        414.41        444.21        13.17 o                         
   7   3   3        553.37        561.29        14.24 o                         
   8   3   3         25.34         28.02         8.87 o                         
   9   3   3        120.97        123.70         8.33 o                         
  10   3   3        533.62        514.73        14.67 o                         
  11   3   3          3.92         -6.61         6.61 o                         
  12   3   3         21.65         16.97         7.25 o                         
  13   3   3          0.00         -2.44         7.88 o                         
  14   3   3          0.01          2.44         6.35 o                         
  15   3   3         44.12         60.75         8.16 o                         
  16   3   3         50.92         68.63        15.75 o                         
  17   3   3         13.36          0.27        10.98 o                         
 -16   4   3          0.54         -1.33        12.17 o                         
 -15   4   3         18.72         12.13        11.38 o                         
 -14   4   3         17.03        -10.04        10.04 o                         
 -13   4   3         13.53         11.58         9.10 o                         
 -12   4   3          3.59          1.62         8.77 o                         
 -11   4   3        112.92        107.05        11.29 o                         
 -10   4   3        179.35        175.92        10.37 o                         
  -9   4   3        261.02        240.59         9.75 o                         
  -8   4   3         89.69        109.25        12.93 o                         
  -7   4   3         61.36         79.01        14.72 o                         
  -6   4   3          0.79        -14.45        15.65 o                         
  -5   4   3          1.66        -10.03        12.29 o                         
  -4   4   3         70.99         84.20        11.64 o                         
  -3   4   3        135.87        137.08        10.40 o                         
  -2   4   3        177.46        202.84        20.33 o                         
  -1   4   3         11.20         16.45         7.55 o                         
   0   4   3          0.29          1.90        11.48 o                         
   1   4   3          2.63          3.36         6.74 o                         
   2   4   3         19.24         26.06         7.49 o                         
   3   4   3          0.61         -3.04         6.90 o                         
   4   4   3         88.12         84.69        14.15 o                         
   5   4   3        315.33        328.70        29.39 o                         
   6   4   3        268.81        286.00        25.68 o                         
   7   4   3        209.82        229.35        16.52 o                         
   8   4   3         28.45         46.62        11.38 o                         
   9   4   3          3.40         -8.78         8.78 o                         
  10   4   3          8.85         27.73        14.59 o                         
  11   4   3         23.01         39.64        10.04 o                         
  12   4   3         52.86         50.10        11.10 o                         
  13   4   3          2.64         30.31        10.48 o                         
  14   4   3          6.58         19.72        25.30 o                         
 -13   5   3          0.16         34.79        24.23 o                         
 -12   5   3          0.92         11.65        15.06 o                         
 -11   5   3          4.03         -0.71        12.13 o                         
 -10   5   3         53.26         51.52        15.40 o                         
  -9   5   3          8.93         -5.88        18.55 o                         
  -8   5   3          1.46        -12.83        12.83 o                         
  -7   5   3          1.15        -13.12        13.12 o                         
  -6   5   3          3.95        -11.69        11.69 o                         
  -5   5   3         13.83         12.53         7.45 o                         
  -4   5   3          5.61          8.23        40.19 o                         
  -3   5   3          0.00         -1.48         7.51 o                         
  -2   5   3        112.71        114.44         9.92 o                         
  -1   5   3         50.42         47.55         8.21 o                         
   0   5   3         27.95         32.84         8.15 o                         
   1   5   3        140.39        143.56        11.85 o                         
   2   5   3          5.68         13.67         8.53 o                         
   3   5   3         95.70         81.34         7.69 o                         
   4   5   3        162.96        176.65         9.05 o                         
   5   5   3         37.73         19.01         9.69 o                         
   6   5   3        111.82        109.73        10.00 o                         
   7   5   3         17.87         24.31        14.15 o                         
   8   5   3         26.34         49.20        15.98 o                         
   9   5   3          6.92          5.90        11.94 o                         
  10   5   3          2.13         47.81        24.90 o                         
  -4   6   3         79.91         84.45        17.67 o                         
  -2   6   3         27.59         45.99        17.37 o                         
  -1   6   3          5.35         -2.64        14.27 o                         
   1   6   3         20.77         21.95        15.35 o                         
   2   6   3         50.55         33.76        16.04 o                         
 -22   0   4         68.57         55.29        15.74 o                         
 -21   0   4         79.22         85.21        14.55 o                         
 -20   0   4         39.98         35.54        13.12 o                         
 -19   0   4        234.74        226.65        19.50 o                         
 -18   0   4         45.62         76.93        12.98 o                         
 -17   0   4         17.90         38.34        14.88 o                         
 -16   0   4         55.16         43.76        12.87 o                         
 -15   0   4         87.37        100.54        13.38 o                         
 -14   0   4        430.29        481.08        17.42 o                         
 -13   0   4        171.24        179.98        12.03 o                         
 -12   0   4        287.31        262.78        15.05 o                         
 -11   0   4        106.95        122.39        12.52 o                         
 -10   0   4       2711.14       2649.14        59.09 o                         
  -9   0   4         25.21         19.82        15.13 o                         
  -8   0   4         12.21         28.82         9.30 o                         
  -7   0   4          4.49          9.93        17.08 o                         
  -6   0   4       1272.93       1207.76        36.84 o                         
  -5   0   4       1337.27       1333.98        30.52 o                         
  -4   0   4       1888.55       1895.83        41.49 o                         
  -3   0   4        773.75        652.38        19.75 o                         
  -2   0   4       2787.81       2656.15        78.56 o                         
  -1   0   4        596.90        566.05        19.97 o                         
   0   0   4         75.47         49.19         9.46 o                         
   1   0   4        434.60        420.35        11.70 o                         
   2   0   4        834.26        857.08        16.92 o                         
   3   0   4       5031.73       4548.42        66.62 o                         
   4   0   4        118.89        107.94         7.33 o                         
   5   0   4        858.65        894.02        15.76 o                         
   6   0   4       3656.62       3797.42        53.68 o                         
   7   0   4       1090.80       1152.59        20.39 o                         
   8   0   4        104.89        116.74         8.81 o                         
   9   0   4         39.81         52.99         8.73 o                         
  10   0   4        699.75        730.21        18.18 o                         
  11   0   4       1449.34       1394.37        36.46 o                         
  12   0   4        134.15        130.93        10.77 o                         
  13   0   4        227.63        233.61        13.14 o                         
  14   0   4        657.50        645.60        18.40 o                         
  15   0   4        448.35        473.91        16.60 o                         
  16   0   4         74.02        118.50        16.23 o                         
  17   0   4         12.17          3.32        13.37 o                         
  18   0   4         56.50         75.44        12.09 o                         
  19   0   4        106.78        104.54        22.28 o                         
 -21   1   4         17.57          6.78        15.10 o                         
 -20   1   4         23.54         14.89         8.80 o                         
 -19   1   4          9.23         24.64         7.55 o                         
 -18   1   4        251.18        247.92        10.09 o                         
 -17   1   4        135.39        122.40        10.97 o                         
 -16   1   4         16.93          9.27         7.32 o                         
 -15   1   4          0.04         -8.24         8.72 o                         
 -14   1   4         19.51         23.77        10.05 o                         
 -13   1   4        108.65        105.54        11.21 o                         
 -12   1   4        849.52        856.11        16.17 o                         
 -11   1   4         58.41         45.14         7.52 o                         
 -10   1   4        373.17        360.82        10.25 o                         
  -9   1   4         75.26         58.06         8.55 o                         
  -8   1   4        741.50        764.93        13.91 o                         
  -7   1   4         37.43         45.23         7.46 o                         
  -6   1   4        572.61        659.78        13.73 o                         
  -5   1   4       3919.24       3928.13        57.96 o                         
  -4   1   4         21.09         -0.33         8.16 o                         
  -3   1   4       2664.06       2797.31        47.20 o                         
  -2   1   4         49.85         36.78         4.88 o                         
  -1   1   4        674.63        691.60        15.81 o                         
   0   1   4          4.05         -1.26         9.55 o                         
   1   1   4        560.93        483.14        14.10 o                         
   2   1   4        376.07        342.81         7.33 o                         
   3   1   4       2738.75       2735.16        36.82 o                         
   4   1   4        485.03        520.98         9.58 o                         
   5   1   4          0.00          3.32         4.98 o                         
   6   1   4          0.00         -6.43         6.43 o                         
   7   1   4         16.64          5.26         5.97 o                         
   8   1   4         24.00         15.48         5.59 o                         
   9   1   4         25.10         13.88         7.99 o                         
  10   1   4        380.98        370.05         8.88 o                         
  11   1   4       2077.70       2094.81        26.43 o                         
  12   1   4        212.81        210.32         8.10 o                         
  13   1   4          5.54          6.83         7.08 o                         
  14   1   4         74.60         73.25         8.03 o                         
  15   1   4          5.49         -7.67         7.67 o                         
  16   1   4         48.08         46.91         7.52 o                         
  17   1   4          9.79         13.54         8.27 o                         
  18   1   4         73.04         86.49         9.63 o                         
 -20   2   4        128.23        132.21        16.46 o                         
 -19   2   4          0.12         -1.81        12.24 o                         
 -18   2   4        129.32        126.88        11.37 o                         
 -17   2   4         57.11         69.88         9.61 o                         
 -16   2   4         32.94         92.43        12.74 o                         
 -15   2   4        103.52        118.95        14.07 o                         
 -14   2   4        501.98        482.43        14.76 o                         
 -13   2   4        423.51        460.80        15.16 o                         
 -12   2   4        340.52        356.31        13.20 o                         
 -11   2   4       1740.39       1801.51        31.40 o                         
 -10   2   4        301.99        310.95        12.41 o                         
  -9   2   4       1368.33       1447.52        22.82 o                         
  -8   2   4        173.48        158.79         8.72 o                         
  -7   2   4         83.39         81.73         6.48 o                         
  -6   2   4       1500.52       1651.68        26.79 o                         
  -5   2   4       1436.47       1503.20        31.38 o                         
  -4   2   4       2051.07       2127.96        32.44 o                         
  -3   2   4         40.00         59.26         4.92 o                         
  -2   2   4       1403.38       1508.18        26.88 o                         
  -1   2   4        228.41        238.02         9.70 o                         
   0   2   4        405.07        392.54        12.78 o                         
   1   2   4         24.18         44.30        10.36 o                         
   2   2   4        187.78        175.45        21.39 o                         
   3   2   4        153.80        133.34        16.27 o                         
   4   2   4        243.87        250.83         6.46 o                         
   5   2   4        664.30        699.42        12.47 o                         
   6   2   4         20.25         19.33         6.30 o                         
   7   2   4          0.15          0.43         9.06 o                         
   8   2   4          5.64          1.39         8.29 o                         
   9   2   4        219.34        205.30         7.09 o                         
  10   2   4        358.49        344.85         8.28 o                         
  11   2   4        260.12        228.04         6.98 o                         
  12   2   4         16.33          6.00         5.90 o                         
  13   2   4          0.62         -2.44         6.04 o                         
  14   2   4         10.57          8.85         8.02 o                         
  15   2   4        173.13        167.64         9.06 o                         
  16   2   4          0.65          8.39         7.98 o                         
  17   2   4         29.65         35.81        11.05 o                         
  18   2   4          9.11          1.71        10.79 o                         
 -19   3   4          7.20         12.54        12.36 o                         
 -18   3   4          8.23         -5.00        12.21 o                         
 -17   3   4          0.38         -9.25         9.25 o                         
 -16   3   4          0.11         -8.36         8.36 o                         
 -15   3   4          0.91         -4.41         9.26 o                         
 -14   3   4          3.76         -6.51        10.58 o                         
 -13   3   4         59.33         62.75         9.34 o                         
 -12   3   4        217.53        201.49        11.98 o                         
 -11   3   4          1.31          5.21         7.72 o                         
 -10   3   4          0.29         -5.28         8.33 o                         
  -9   3   4          5.65         -8.38         8.38 o                         
  -8   3   4          1.17          3.45         8.17 o                         
  -7   3   4        109.58        103.57        10.04 o                         
  -6   3   4         13.63          3.42         7.71 o                         
  -5   3   4         37.04         48.74         7.64 o                         
  -4   3   4          1.08         11.15        11.57 o                         
  -3   3   4        247.44        267.83        13.98 o                         
  -2   3   4          7.45         14.49        10.02 o                         
  -1   3   4         12.29         20.23         5.43 o                         
   0   3   4          0.02         10.79         4.48 o                         
   1   3   4         70.08         82.68         9.72 o                         
   2   3   4         65.28         79.23         8.90 o                         
   3   3   4          7.65         -9.26        16.17 o                         
   4   3   4          2.00         -0.88        22.92 o                         
   5   3   4         98.17         93.80         8.26 o                         
   6   3   4         16.07         34.89         6.97 o                         
   7   3   4         11.35         19.70         7.11 o                         
   8   3   4        144.29        141.05        10.45 o                         
   9   3   4         10.14         33.37        20.29 o                         
  10   3   4          0.47          5.89         4.93 o                         
  11   3   4          0.00          8.71         5.55 o                         
  12   3   4        184.44        191.57         7.40 o                         
  13   3   4         55.46         49.09         6.06 o                         
  14   3   4         40.21         44.72         7.19 o                         
  15   3   4          6.59         24.06         8.50 o                         
  16   3   4          0.02          1.10        20.14 o                         
 -16   4   4          4.95         19.76        11.41 o                         
 -15   4   4         66.01         71.19        11.23 o                         
 -14   4   4         26.01         37.24         9.17 o                         
 -13   4   4          3.78         12.12         8.75 o                         
 -12   4   4         43.33         55.42        15.13 o                         
 -11   4   4          1.99         -1.45         8.11 o                         
 -10   4   4          9.55         -7.78         7.78 o                         
  -9   4   4         73.85         40.76        10.58 o                         
  -8   4   4        103.55        111.42        10.16 o                         
  -7   4   4          0.45          9.84         9.86 o                         
  -6   4   4        248.48        261.00        21.41 o                         
  -5   4   4        169.11        152.35        14.67 o                         
  -4   4   4        190.04        196.42        12.84 o                         
  -3   4   4         50.13         38.81        12.05 o                         
  -2   4   4         24.49         23.05         7.40 o                         
  -1   4   4         72.95         74.85        12.14 o                         
   0   4   4          0.26         -4.08         6.39 o                         
   1   4   4          2.13         -2.62         5.65 o                         
   2   4   4          7.15         16.31         7.01 o                         
   3   4   4        440.27        456.59        20.13 o                         
   4   4   4         98.66         99.72        10.82 o                         
   5   4   4         16.30         20.64        16.71 o                         
   6   4   4          4.65         -2.07         8.65 o                         
   7   4   4          2.89         -2.81         8.21 o                         
   8   4   4         33.99         38.31         8.36 o                         
   9   4   4          4.94          7.93         7.79 o                         
  10   4   4         15.93         19.19        11.20 o                         
  11   4   4          5.47         12.48         5.67 o                         
  12   4   4        147.45        144.48         7.59 o                         
  13   4   4         15.73         44.29        15.81 o                         
  14   4   4          0.01        -13.69        24.03 o                         
 -12   5   4          0.36         13.02        10.99 o                         
 -11   5   4          5.56          6.65        11.49 o                         
 -10   5   4          1.03         -1.93        11.45 o                         
  -9   5   4         45.02         52.36        24.66 o                         
  -7   5   4          6.22          6.24        28.15 o                         
  -6   5   4          0.82         -8.92        12.19 o                         
  -5   5   4        140.06        145.60        14.51 o                         
  -4   5   4          9.58         10.06        10.35 o                         
  -3   5   4         47.59         57.10        11.43 o                         
  -2   5   4        104.95        109.70         7.71 o                         
  -1   5   4         19.27         25.09         7.43 o                         
   0   5   4          5.48         13.59        12.69 o                         
   1   5   4         62.87         62.43         7.07 o                         
   2   5   4         64.60         65.54         9.19 o                         
   3   5   4        125.44        139.68         7.35 o                         
   4   5   4          4.51          2.85        15.53 o                         
   5   5   4        136.18         99.28        15.36 o                         
   6   5   4         36.32         18.74         5.36 o                         
   7   5   4          8.72         22.15        15.71 o                         
   8   5   4         17.96         12.72        22.30 o                         
   9   5   4         13.78          7.26        23.16 o                         
  -2   6   4         28.04         45.69        14.19 o                         
  -1   6   4          7.78         19.32        14.86 o                         
 -21   1   5         38.05         50.16        10.04 o                         
 -20   1   5          5.08          9.58         7.52 o                         
 -19   1   5        153.22        177.98         9.24 o                         
 -18   1   5        112.36        114.78         9.45 o                         
 -17   1   5        176.54        166.63         9.00 o                         
 -16   1   5          3.93         -8.84         9.40 o                         
 -15   1   5         15.04         17.50         8.40 o                         
 -14   1   5          3.70         -9.97        11.15 o                         
 -13   1   5         20.22         18.32         9.24 o                         
 -12   1   5        150.63        145.06         9.24 o                         
 -11   1   5         81.74        102.82         8.06 o                         
 -10   1   5        136.75        131.92         8.40 o                         
  -9   1   5        291.58        314.13        11.17 o                         
  -8   1   5          0.46         -6.61         6.61 o                         
  -7   1   5        272.89        257.92         8.62 o                         
  -6   1   5         49.38         80.85         9.21 o                         
  -5   1   5        130.26        135.81         7.16 o                         
  -4   1   5       1503.39       1596.82        28.51 o                         
  -3   1   5        194.74        211.82         6.75 o                         
  -2   1   5         74.59         51.49        11.29 o                         
  -1   1   5       1005.79        950.16        24.70 o                         
   0   1   5         83.12         65.92         6.31 o                         
   1   1   5        469.32        429.77        10.85 o                         
   2   1   5        211.26        247.52         6.88 o                         
   3   1   5       7022.64       7225.93        94.00 o                         
   4   1   5         52.90         50.95         6.89 o                         
   5   1   5          2.15          1.54         5.49 o                         
   6   1   5        110.22        102.23         6.71 o                         
   7   1   5          3.81          3.92         4.76 o                         
   8   1   5        318.33        318.13         7.19 o                         
   9   1   5        259.85        271.25         7.02 o                         
  10   1   5        122.45        136.34         7.78 o                         
  11   1   5        838.99        860.56        13.83 o                         
  12   1   5        181.33        177.63         7.41 o                         
  13   1   5         23.06         16.34         8.53 o                         
  14   1   5        140.27        134.93         7.47 o                         
  15   1   5          7.93          7.97         6.58 o                         
  16   1   5         67.08         68.74         7.74 o                         
  17   1   5          1.03          6.52         6.93 o                         
  18   1   5          1.61        -10.27        10.27 o                         
 -21   2   5         80.37         55.58        20.59 o                         
 -20   2   5        130.91        125.59        14.86 o                         
 -19   2   5          3.48         -9.34        12.42 o                         
 -18   2   5          0.55         -4.61        12.76 o                         
 -17   2   5          7.17         12.21        13.05 o                         
 -16   2   5          5.18         18.68         9.25 o                         
 -15   2   5        194.44        190.43        11.74 o                         
 -14   2   5        376.53        369.07        13.09 o                         
 -13   2   5        502.27        468.96        13.51 o                         
 -12   2   5        128.02        139.08        10.67 o                         
 -11   2   5         41.56         70.76        10.53 o                         
 -10   2   5         24.62         14.87         9.47 o                         
  -9   2   5          3.48         12.96        10.11 o                         
  -8   2   5          3.11          6.30         7.31 o                         
  -7   2   5         47.83         55.02         8.13 o                         
  -6   2   5        695.25        755.30        14.27 o                         
  -5   2   5        720.83        728.82        13.59 o                         
  -4   2   5       1207.18       1158.95        20.06 o                         
  -3   2   5       1137.43       1269.88        23.39 o                         
  -2   2   5        282.52        255.13        17.91 o                         
  -1   2   5         73.89         72.61        10.38 o                         
   0   2   5         73.12         70.26         4.72 o                         
   1   2   5        104.01         89.25         5.77 o                         
   2   2   5        884.09        967.67        27.93 o                         
   3   2   5         27.59         25.36        12.13 o                         
   4   2   5          1.47          0.93         5.36 o                         
   5   2   5         63.09         72.74         9.89 o                         
   6   2   5         37.68         20.82         5.98 o                         
   7   2   5         57.34         56.78         5.94 o                         
   8   2   5         96.31        100.28         7.67 o                         
   9   2   5          0.07         -5.27         7.22 o                         
  10   2   5          7.05         13.29         7.14 o                         
  11   2   5         37.41         24.26         7.89 o                         
  12   2   5        202.27        208.94         9.17 o                         
  13   2   5          3.50         -1.87         9.54 o                         
  14   2   5          0.65         17.48        18.98 o                         
  15   2   5          4.53          5.80         8.24 o                         
  16   2   5          9.81         24.16        12.09 o                         
  17   2   5         73.61         66.71        13.93 o                         
 -19   3   5         17.68         17.47        16.21 o                         
 -18   3   5         18.56         -2.76        12.06 o                         
 -17   3   5          5.43         12.59        13.40 o                         
 -16   3   5          0.92          5.96         9.95 o                         
 -15   3   5        107.68        102.30        10.04 o                         
 -14   3   5        368.14        334.53        13.17 o                         
 -13   3   5        945.19        922.06        20.69 o                         
 -12   3   5        352.58        325.25        13.79 o                         
 -11   3   5         33.86         26.43         8.83 o                         
 -10   3   5          9.53         11.67         8.72 o                         
  -9   3   5        198.66        195.18         9.60 o                         
  -8   3   5         73.43         63.26         8.82 o                         
  -7   3   5        344.29        358.99        11.80 o                         
  -6   3   5          6.95         -5.86         6.72 o                         
  -5   3   5        127.81        113.40         6.97 o                         
  -4   3   5          0.01         -8.93         8.93 o                         
  -3   3   5         56.21         62.06         9.39 o                         
  -2   3   5        258.11        293.32        10.97 o                         
  -1   3   5         18.15         19.18         7.57 o                         
   0   3   5          0.89          0.45         6.52 o                         
   1   3   5         71.75         59.73         8.78 o                         
   2   3   5         32.92         30.61         8.33 o                         
   3   3   5       1006.96       1014.02        34.50 o                         
   4   3   5         19.02         26.58        18.45 o                         
   5   3   5        200.71        193.66        14.93 o                         
   6   3   5        120.16        122.82        13.46 o                         
   7   3   5        340.05        321.59         8.35 o                         
   8   3   5        362.68        335.06         9.38 o                         
   9   3   5        166.38        164.46        10.21 o                         
  10   3   5         13.30         18.34         4.81 o                         
  11   3   5          6.68         11.24         7.59 o                         
  12   3   5         83.61         72.75         7.35 o                         
  13   3   5          2.19          1.30        11.14 o                         
  14   3   5          2.11          2.78         9.00 o                         
  15   3   5          1.75          8.97         8.85 o                         
 -16   4   5         36.75         32.51        10.56 o                         
 -15   4   5         52.22         65.96        15.43 o                         
 -14   4   5        173.79        165.88        10.57 o                         
 -13   4   5         55.05         53.84        13.84 o                         
 -12   4   5         10.31         12.37         9.04 o                         
 -11   4   5         75.83         95.64         9.82 o                         
 -10   4   5         68.37         83.86        10.11 o                         
  -9   4   5         26.92         18.43         7.71 o                         
  -8   4   5         11.60          9.78         7.68 o                         
  -7   4   5         17.86          9.77        15.40 o                         
  -6   4   5        162.67        142.03        17.37 o                         
  -5   4   5         55.36         45.38        10.66 o                         
  -4   4   5        452.63        449.38        14.39 o                         
  -3   4   5        269.20        276.25        12.36 o                         
  -2   4   5        384.73        410.35        14.10 o                         
  -1   4   5          0.09         22.42        15.99 o                         
   0   4   5         21.17         -3.71        16.51 o                         
   1   4   5        373.32        347.56        14.10 o                         
   2   4   5        809.58        784.27        20.57 o                         
   3   4   5        318.54        310.21        16.19 o                         
   4   4   5        119.00        111.18        10.13 o                         
   5   4   5        123.62        141.51        10.07 o                         
   6   4   5          1.24        -24.57        24.57 o                         
   7   4   5          4.49          9.13         8.48 o                         
   8   4   5          0.11          2.98         5.40 o                         
   9   4   5          6.54          5.82        22.38 o                         
  10   4   5        211.54        194.54         7.00 o                         
  11   4   5         39.10         -1.35        14.45 o                         
  12   4   5         13.92         22.40        16.52 o                         
  13   4   5         11.24         -2.89        13.75 o                         
 -12   5   5          4.42          3.10        13.53 o                         
 -11   5   5          0.94          2.22        17.82 o                         
 -10   5   5         22.31         21.67         9.74 o                         
  -9   5   5         20.22         19.49        11.42 o                         
  -8   5   5         28.26          2.53        21.12 o                         
  -7   5   5          2.84          3.67        15.95 o                         
  -6   5   5         23.25         76.14        21.01 o                         
  -5   5   5        141.94        111.33        13.00 o                         
  -4   5   5        134.48        156.29        13.80 o                         
  -3   5   5          3.65         18.95        12.19 o                         
  -2   5   5         38.22         38.57         8.84 o                         
  -1   5   5         42.37         61.87         9.84 o                         
   0   5   5         70.90         83.91        10.84 o                         
   1   5   5          9.85         -1.58        12.46 o                         
   2   5   5        266.63        217.34        12.79 o                         
   3   5   5        306.73        333.29        14.36 o                         
   4   5   5          7.83          0.94         9.31 o                         
   5   5   5         35.19         56.06        13.28 o                         
   6   5   5         25.06         20.17         7.45 o                         
   7   5   5         26.11         28.68         9.96 o                         
   8   5   5          3.54          2.46        24.01 o                         
   9   5   5          1.22         -6.56        19.87 o                         
 -22   0   6        191.67        159.63        14.62 o                         
 -21   0   6        161.81        133.29        23.35 o                         
 -20   0   6         13.60         -3.11        14.26 o                         
 -19   0   6          1.94         -1.73         9.76 o                         
 -18   0   6         99.85         97.56        11.87 o                         
 -17   0   6        122.77        143.87        12.31 o                         
 -16   0   6         54.49         55.44        11.95 o                         
 -15   0   6         32.21         22.59        10.93 o                         
 -14   0   6        150.76        183.28        41.36 o                         
 -13   0   6        638.33        656.99        24.19 o                         
 -12   0   6         34.43         17.86        14.85 o                         
 -11   0   6        188.83        183.42        17.90 o                         
 -10   0   6        176.43        146.54        12.86 o                         
  -9   0   6        402.76        414.30        17.16 o                         
  -8   0   6        564.21        514.31        18.41 o                         
  -7   0   6        662.33        707.94        21.18 o                         
  -6   0   6        536.84        548.19        16.81 o                         
  -5   0   6        836.88        818.70        21.67 o                         
  -4   0   6          8.33          3.56         8.76 o                         
  -3   0   6        282.88        266.51        15.87 o                         
  -2   0   6       3187.61       3203.18        95.01 o                         
  -1   0   6       4283.67       4218.22        86.23 o                         
   0   0   6       1878.02       1952.99        58.57 o                         
   1   0   6       3723.78       3509.73        98.02 o                         
   2   0   6       1289.71       1425.37        26.46 o                         
   3   0   6       1609.80       1780.48        32.28 o                         
   4   0   6        362.23        358.69        11.58 o                         
   5   0   6         75.68         77.56         7.75 o                         
   6   0   6        965.86       1004.45        16.28 o                         
   7   0   6         65.88         36.72         8.58 o                         
   8   0   6       6198.24       6264.90       106.95 o                         
   9   0   6         84.99         62.97        10.36 o                         
  10   0   6        787.62        810.70        19.88 o                         
  11   0   6       2558.96       2610.73        48.60 o                         
  12   0   6         12.36         15.40         9.81 o                         
  13   0   6        498.76        499.68        15.74 o                         
  14   0   6        133.93        168.78        12.31 o                         
  15   0   6         77.83         77.68        10.02 o                         
  16   0   6         24.96         17.94        10.19 o                         
  17   0   6        248.69        288.77        17.89 o                         
 -21   1   6          0.83          4.33         8.77 o                         
 -20   1   6          0.21          3.52         7.85 o                         
 -19   1   6         18.43          2.05         8.96 o                         
 -18   1   6         13.90          8.71         8.75 o                         
 -17   1   6         64.74         71.10         9.80 o                         
 -16   1   6          1.89        -12.26        12.26 o                         
 -15   1   6       1129.90       1104.23        20.11 o                         
 -14   1   6         33.37         44.41        12.84 o                         
 -13   1   6        149.89        134.59        12.55 o                         
 -12   1   6        194.90        202.24         8.96 o                         
 -11   1   6         17.73         20.05         8.31 o                         
 -10   1   6        174.58        168.22        10.18 o                         
  -9   1   6        275.46        276.96        13.80 o                         
  -8   1   6         29.57         29.52         9.89 o                         
  -7   1   6        809.31        792.73        15.49 o                         
  -6   1   6       1538.50       1701.88        27.30 o                         
  -5   1   6         10.96         12.67         5.79 o                         
  -4   1   6          0.76          8.50         5.50 o                         
  -3   1   6        504.65        476.08        20.60 o                         
  -2   1   6          4.82         10.62         6.14 o                         
  -1   1   6        245.97        263.80         7.44 o                         
   0   1   6        229.48        218.67         7.38 o                         
   1   1   6       1689.59       1655.01        30.32 o                         
   2   1   6        125.17        110.16         5.55 o                         
   3   1   6        127.26        141.57         5.99 o                         
   4   1   6         25.73         18.20         8.08 o                         
   5   1   6        776.47        834.95        14.69 o                         
   6   1   6          0.06          3.94         6.54 o                         
   7   1   6        424.69        435.69        10.53 o                         
   8   1   6         10.72          9.43         6.58 o                         
   9   1   6          3.11          3.56         5.15 o                         
  10   1   6        396.08        390.14         8.18 o                         
  11   1   6        105.03        109.03         6.46 o                         
  12   1   6         16.43          8.06         7.11 o                         
  13   1   6        318.87        314.85         9.18 o                         
  14   1   6        193.23        213.71         8.81 o                         
  15   1   6         36.80         27.28         6.87 o                         
  16   1   6         57.78         57.47         7.97 o                         
  17   1   6         22.54         25.29        10.66 o                         
 -20   2   6         21.18         17.71        19.06 o                         
 -19   2   6          4.52         -9.14        11.76 o                         
 -18   2   6         25.14         39.84        12.13 o                         
 -17   2   6        100.15        102.31        11.67 o                         
 -16   2   6          0.18          0.96         9.50 o                         
 -15   2   6          5.11          6.49        10.54 o                         
 -14   2   6        382.39        395.55        20.92 o                         
 -13   2   6        132.98        130.63        15.81 o                         
 -12   2   6        399.43        380.94        13.27 o                         
 -11   2   6          0.00         -5.16         8.77 o                         
 -10   2   6         18.30          4.07        13.54 o                         
  -9   2   6          5.68          9.70         8.12 o                         
  -8   2   6        543.13        633.02        14.65 o                         
  -7   2   6        120.86        134.77         8.33 o                         
  -6   2   6        163.68        144.18         8.25 o                         
  -5   2   6        879.38        921.41        18.34 o                         
  -4   2   6       1226.29       1231.79        22.80 o                         
  -3   2   6        208.97        201.99         7.70 o                         
  -2   2   6        130.26        129.42        10.09 o                         
  -1   2   6        233.19        209.38        17.96 o                         
   0   2   6        244.67        241.35        15.59 o                         
   1   2   6        435.41        478.62        20.13 o                         
   2   2   6        213.39        224.63        14.45 o                         
   3   2   6         10.19          7.31         5.70 o                         
   4   2   6        196.59        200.79         9.84 o                         
   5   2   6        419.40        430.39         9.51 o                         
   6   2   6        239.77        221.31         8.11 o                         
   7   2   6         64.93         78.81         8.01 o                         
   8   2   6        241.76        260.05        10.29 o                         
   9   2   6        123.47        125.02         7.50 o                         
  10   2   6         24.44         18.18         6.42 o                         
  11   2   6         41.63         39.69         6.77 o                         
  12   2   6          0.75          5.16        11.16 o                         
  13   2   6          4.84         11.49         6.66 o                         
  14   2   6          7.91         -0.12         6.97 o                         
  15   2   6         41.67         10.31        10.66 o                         
  16   2   6          4.12         10.83         8.31 o                         
 -19   3   6          2.29         10.20        12.40 o                         
 -18   3   6          0.48          6.97        11.04 o                         
 -17   3   6         43.45         54.82        15.37 o                         
 -16   3   6         44.77         53.09        11.69 o                         
 -15   3   6         53.50         50.59         9.86 o                         
 -14   3   6        302.56        278.62        12.08 o                         
 -13   3   6          8.26         -7.21        10.38 o                         
 -12   3   6          1.94         14.10         9.71 o                         
 -11   3   6         99.02         66.16        11.14 o                         
 -10   3   6        137.49        125.74        10.42 o                         
  -9   3   6        183.53        174.87         8.63 o                         
  -8   3   6         80.05         79.09         8.59 o                         
  -7   3   6        158.11        138.15         9.48 o                         
  -6   3   6        105.43        123.32         7.51 o                         
  -5   3   6        359.87        344.75        10.31 o                         
  -4   3   6        168.66        175.79        16.15 o                         
  -3   3   6          0.16         -7.19         7.19 o                         
  -2   3   6         12.03          7.89         7.01 o                         
  -1   3   6        142.42        149.81         7.81 o                         
   0   3   6        131.58        124.92         6.70 o                         
   1   3   6         49.78         55.27         8.36 o                         
   2   3   6         60.32         59.53         5.41 o                         
   3   3   6         65.06         73.51         7.47 o                         
   4   3   6         84.51         82.20        14.72 o                         
   5   3   6        166.74        153.36        12.87 o                         
   6   3   6         75.68         50.75        17.79 o                         
   7   3   6         71.99         75.09        10.69 o                         
   8   3   6          9.73          7.47         6.20 o                         
   9   3   6         50.00         59.91         7.13 o                         
  10   3   6        109.63         90.83         7.18 o                         
  11   3   6         18.50         17.90         8.26 o                         
  12   3   6         43.78         53.31         7.42 o                         
  13   3   6          2.15         12.34         8.04 o                         
  14   3   6         43.40         51.95         8.96 o                         
 -16   4   6        106.02         87.56        12.36 o                         
 -15   4   6         11.65         -6.90        14.34 o                         
 -14   4   6          0.61          1.79         9.25 o                         
 -13   4   6         36.47         31.55         9.08 o                         
 -12   4   6         25.66         42.29        10.79 o                         
 -11   4   6          2.55         -0.20         7.78 o                         
 -10   4   6          0.02         -8.84         8.84 o                         
  -9   4   6         59.79         55.88         9.08 o                         
  -8   4   6        471.65        451.27        12.31 o                         
  -7   4   6          0.22          0.90        11.45 o                         
  -6   4   6         81.84         62.08        11.32 o                         
  -5   4   6         48.66         55.21        17.98 o                         
  -4   4   6        115.46        132.13        10.60 o                         
  -3   4   6          6.50          5.88        12.01 o                         
  -2   4   6          2.81         -4.20         8.09 o                         
  -1   4   6        334.46        345.31        10.57 o                         
   0   4   6        166.01        173.56         8.75 o                         
   1   4   6          0.01         -6.81         6.81 o                         
   2   4   6        259.45        256.31         9.34 o                         
   3   4   6         16.66         15.12         7.52 o                         
   4   4   6        110.74        104.02         9.69 o                         
   5   4   6          0.18          5.62        12.50 o                         
   6   4   6          0.06        -10.02        18.39 o                         
   7   4   6         86.37         33.98        14.56 o                         
   8   4   6         81.18         75.57        24.19 o                         
   9   4   6          3.29         13.81        11.94 o                         
  10   4   6          0.15          3.22         9.22 o                         
  11   4   6          8.43         -3.03         9.79 o                         
  12   4   6         58.73         63.98        12.94 o                         
 -12   5   6          7.82         -2.27        14.15 o                         
 -11   5   6          7.23         31.19        21.89 o                         
 -10   5   6         14.74         12.80        13.36 o                         
  -9   5   6         33.48         48.39        12.83 o                         
  -8   5   6         24.82         35.09        11.44 o                         
  -7   5   6         95.16         72.71        21.67 o                         
  -6   5   6         28.51         15.64        12.32 o                         
  -5   5   6          3.81          1.70        13.21 o                         
  -4   5   6          1.21         20.32        22.23 o                         
  -3   5   6        126.47        142.82        14.89 o                         
  -2   5   6         51.31         53.55        12.33 o                         
  -1   5   6         28.96         18.68         7.55 o                         
   0   5   6          0.34         -0.62         7.66 o                         
   1   5   6         21.29         30.96         7.14 o                         
   2   5   6         18.85         28.98         7.24 o                         
   3   5   6          1.92          6.64         8.11 o                         
   4   5   6          6.72         10.84         6.97 o                         
   5   5   6         12.72         14.71         5.26 o                         
   6   5   6        172.57        155.84        12.77 o                         
   7   5   6        190.54        202.08        22.61 o                         
 -21   1   7         59.70         38.81        12.99 o                         
 -20   1   7         69.22         49.69         9.26 o                         
 -19   1   7         73.59         76.14        14.40 o                         
 -18   1   7         47.68         56.36         9.35 o                         
 -17   1   7          0.04         -1.64         9.81 o                         
 -16   1   7        480.05        483.13        12.89 o                         
 -15   1   7        199.34        193.44        10.63 o                         
 -14   1   7          0.96         -9.38         9.38 o                         
 -13   1   7        331.68        339.94        11.11 o                         
 -12   1   7          5.36          8.92         8.31 o                         
 -11   1   7        191.26        201.67        10.45 o                         
 -10   1   7          0.19         -5.11         7.76 o                         
  -9   1   7        617.28        658.57        14.46 o                         
  -8   1   7        194.53        204.24         9.31 o                         
  -7   1   7          1.20         -8.67         8.67 o                         
  -6   1   7       1293.33       1427.54        23.64 o                         
  -5   1   7         17.79         -1.07         7.64 o                         
  -4   1   7          0.39         -4.52         4.52 o                         
  -3   1   7        264.89        268.50        10.49 o                         
  -2   1   7          6.60         -5.45         5.45 o                         
  -1   1   7        343.16        343.62        14.19 o                         
   0   1   7        158.31        174.58         6.10 o                         
   1   1   7        163.40        147.40         8.98 o                         
   2   1   7        512.93        525.16         9.80 o                         
   3   1   7        285.94        289.26         8.55 o                         
   4   1   7        573.31        552.44        13.12 o                         
   5   1   7        153.19        140.70        10.19 o                         
   6   1   7         99.13         87.82         7.66 o                         
   7   1   7         20.44         18.71         7.55 o                         
   8   1   7        540.45        505.30        11.05 o                         
   9   1   7        189.22        205.21         8.68 o                         
  10   1   7        213.71        213.42         7.23 o                         
  11   1   7        320.33        323.83         8.35 o                         
  12   1   7         15.35         11.43         5.62 o                         
  13   1   7         37.83         41.31         6.64 o                         
  14   1   7          0.36          2.18         8.50 o                         
  15   1   7        134.17        151.95         7.67 o                         
  16   1   7         70.89         78.87        10.25 o                         
 -20   2   7          0.77         30.87        20.37 o                         
 -19   2   7         14.78          5.99        15.61 o                         
 -18   2   7         51.07         69.42        12.03 o                         
 -17   2   7         32.85         13.35        10.77 o                         
 -16   2   7         18.67         28.95        10.02 o                         
 -15   2   7          2.52         -9.80         9.80 o                         
 -14   2   7         85.60         71.85         9.86 o                         
 -13   2   7         62.67         55.01         8.84 o                         
 -12   2   7        148.65        156.10        13.25 o                         
 -11   2   7         37.14         70.02        10.33 o                         
 -10   2   7         47.97         50.25         7.34 o                         
  -9   2   7        150.54        137.47         9.69 o                         
  -8   2   7         80.19        108.28        11.80 o                         
  -7   2   7        317.55        320.43        11.97 o                         
  -6   2   7          3.36          1.34         7.91 o                         
  -5   2   7          8.57          9.32         5.83 o                         
  -4   2   7        410.48        392.24        13.19 o                         
  -3   2   7        440.96        457.75        19.85 o                         
  -2   2   7       1054.02       1144.96        28.18 o                         
  -1   2   7        199.36        213.34         9.92 o                         
   0   2   7          0.07         -4.94         6.19 o                         
   1   2   7         65.60         89.33        15.83 o                         
   2   2   7        442.40        444.04        24.33 o                         
   3   2   7         18.98        -15.94        15.94 o                         
   4   2   7        203.87        201.23         7.65 o                         
   5   2   7          5.74          0.33        10.14 o                         
   6   2   7        229.76        222.79         7.84 o                         
   7   2   7          1.29         -0.23         6.38 o                         
   8   2   7          1.57          3.76        10.56 o                         
   9   2   7         25.09         20.89         6.80 o                         
  10   2   7         17.76          9.16         6.27 o                         
  11   2   7         56.31         60.44         7.81 o                         
  12   2   7         23.09         27.69         6.67 o                         
  13   2   7         49.21         71.56         9.66 o                         
  14   2   7         62.00         91.34        10.12 o                         
  15   2   7        158.04        174.76        11.20 o                         
 -19   3   7          9.05         -0.73        11.93 o                         
 -18   3   7          6.00          2.46        13.92 o                         
 -17   3   7         45.22         59.52        11.13 o                         
 -16   3   7          7.13          2.37         9.03 o                         
 -15   3   7          2.16         -5.07         8.54 o                         
 -14   3   7          0.75          5.93        11.37 o                         
 -13   3   7         50.57         20.36        11.41 o                         
 -12   3   7        106.67        102.16        12.98 o                         
 -11   3   7        110.10        103.39         9.83 o                         
 -10   3   7         15.37         22.52        11.35 o                         
  -9   3   7          7.25         -8.34         8.34 o                         
  -8   3   7        295.26        326.82        11.45 o                         
  -7   3   7       2128.06       2102.41        39.11 o                         
  -6   3   7         79.79         70.24         9.50 o                         
  -5   3   7        419.50        392.98        10.42 o                         
  -4   3   7        125.20        129.55        19.70 o                         
  -3   3   7          3.38         11.63        11.34 o                         
  -2   3   7         69.16         71.74        11.26 o                         
  -1   3   7        128.71        128.26        14.24 o                         
   0   3   7       1238.03       1309.79        27.24 o                         
   1   3   7        711.39        702.72        39.17 o                         
   2   3   7        340.23        319.29        18.92 o                         
   3   3   7         44.45         41.88         6.91 o                         
   4   3   7        131.83        131.07         7.80 o                         
   5   3   7        118.28        128.47         8.31 o                         
   6   3   7         11.32          0.54         8.39 o                         
   7   3   7        302.18        332.97        13.20 o                         
   8   3   7          1.24         -0.13         9.66 o                         
   9   3   7        217.38        227.63         9.84 o                         
  10   3   7         22.13         12.68         8.31 o                         
  11   3   7         20.61         30.38         6.05 o                         
  12   3   7         88.89         94.87         7.95 o                         
  13   3   7        300.68        270.97         9.96 o                         
  14   3   7         84.61         94.05        16.71 o                         
 -16   4   7          7.76         -3.29        11.46 o                         
 -15   4   7         59.11         31.23        21.12 o                         
 -14   4   7          1.76        -10.18        12.81 o                         
 -13   4   7          6.72          4.75         8.91 o                         
 -12   4   7          3.20         -1.80        10.06 o                         
 -11   4   7         10.05         -1.83         8.66 o                         
 -10   4   7         21.40          9.96         8.34 o                         
  -9   4   7          0.01          3.77         8.29 o                         
  -8   4   7        167.77        151.18         9.25 o                         
  -7   4   7         34.69         56.65        10.66 o                         
  -6   4   7         64.48         81.63        15.57 o                         
  -5   4   7          5.73         -0.85        10.46 o                         
  -4   4   7        101.36        110.91        11.59 o                         
  -3   4   7        111.07        112.88         8.26 o                         
  -2   4   7        107.86        119.35        11.12 o                         
  -1   4   7        367.04        376.87        10.88 o                         
   0   4   7        101.88        118.74         7.11 o                         
   1   4   7        340.29        307.67        13.19 o                         
   2   4   7        390.48        394.71        10.29 o                         
   3   4   7        234.93        232.00         7.67 o                         
   4   4   7        137.19        147.25        17.06 o                         
   5   4   7        174.18        176.17        12.54 o                         
   6   4   7         19.74          4.99        14.44 o                         
   7   4   7         28.85         12.20        16.21 o                         
   8   4   7          7.73         -2.31         8.35 o                         
   9   4   7          1.27         27.05        25.94 o                         
  10   4   7         31.88         22.05         9.18 o                         
  11   4   7          8.33         17.15        26.08 o                         
 -11   5   7          4.25         -6.55        15.76 o                         
 -10   5   7          1.30          6.20        14.95 o                         
  -9   5   7          9.38         26.77        12.44 o                         
  -8   5   7         20.25          3.93        15.81 o                         
  -7   5   7         63.51         81.65        12.09 o                         
  -6   5   7         31.61         55.42        16.78 o                         
  -5   5   7          3.26         -2.31        12.62 o                         
  -4   5   7         11.86         32.61        11.10 o                         
  -3   5   7          4.32         -4.86         7.78 o                         
  -2   5   7         20.48         25.96        17.59 o                         
  -1   5   7         44.94         40.24        10.02 o                         
   0   5   7        158.73        148.60         8.41 o                         
   1   5   7         90.42         92.72         7.16 o                         
   2   5   7          1.20          2.99        22.02 o                         
   3   5   7         18.92         34.92        18.41 o                         
   4   5   7         38.12         20.70        24.63 o                         
   5   5   7          4.22          5.59        17.75 o                         
   6   5   7          2.66        -26.56        26.56 o                         
 -21   0   8         30.97         24.89        14.72 o                         
 -20   0   8         12.91         18.02        14.63 o                         
 -19   0   8          6.61          4.50        11.76 o                         
 -18   0   8        264.51        282.55        16.37 o                         
 -17   0   8        202.28        198.62        14.66 o                         
 -16   0   8        235.76        239.01        26.41 o                         
 -15   0   8        505.89        499.43        22.26 o                         
 -14   0   8        426.40        438.98        20.82 o                         
 -13   0   8        139.42        134.77        14.67 o                         
 -12   0   8        523.68        522.96        19.28 o                         
 -11   0   8          3.53          4.72        14.23 o                         
 -10   0   8        355.72        362.08        16.52 o                         
  -9   0   8        414.38        449.53        30.54 o                         
  -8   0   8       2043.64       2215.88        61.85 o                         
  -7   0   8         52.20         22.77        16.45 o                         
  -6   0   8        400.51        370.64        18.29 o                         
  -5   0   8          0.13          2.85        13.74 o                         
  -4   0   8         20.16         21.22        12.61 o                         
  -3   0   8        922.16       1021.78        35.31 o                         
  -2   0   8         29.61         28.11         7.95 o                         
  -1   0   8        434.97        444.62        13.34 o                         
   0   0   8        957.42        989.77        19.49 o                         
   1   0   8       1510.23       1514.58        34.92 o                         
   2   0   8        501.58        510.80        13.14 o                         
   3   0   8         66.32         69.97         8.45 o                         
   4   0   8       1046.83       1073.94        22.27 o                         
   5   0   8          0.20          0.99        13.55 o                         
   6   0   8         18.50         21.69         6.82 o                         
   7   0   8          1.58         -3.94         8.40 o                         
   8   0   8       2582.30       2499.71        40.00 o                         
   9   0   8         40.46         24.73         9.59 o                         
  10   0   8        371.11        383.57        12.83 o                         
  11   0   8         46.77         69.99        15.18 o                         
  12   0   8          1.25         -6.77         8.13 o                         
  13   0   8         95.07         95.23        10.11 o                         
  14   0   8         14.21         19.74        10.26 o                         
  15   0   8         13.88          7.54        10.65 o                         
  16   0   8          6.57         54.84        38.17 o                         
 -21   1   8          4.83         34.05        10.85 o                         
 -20   1   8          9.91         19.28        10.88 o                         
 -19   1   8          0.57          0.86         7.36 o                         
 -18   1   8          7.06          6.30         8.65 o                         
 -17   1   8         12.45          7.01         9.33 o                         
 -16   1   8        398.47        412.12        12.74 o                         
 -15   1   8          0.84          5.53         9.35 o                         
 -14   1   8         85.37        106.00        11.71 o                         
 -13   1   8         95.61         98.40        10.22 o                         
 -12   1   8         19.99         23.47        10.88 o                         
 -11   1   8         32.41         36.91        10.23 o                         
 -10   1   8          3.81          6.57         8.91 o                         
  -9   1   8          0.04         -1.97         7.01 o                         
  -8   1   8         14.15         16.35         7.10 o                         
  -7   1   8       1261.27       1315.06        22.75 o                         
  -6   1   8        508.46        513.67        11.63 o                         
  -5   1   8        159.11        163.66         9.46 o                         
  -4   1   8         74.96        108.38         9.40 o                         
  -3   1   8          0.44         -0.63         9.31 o                         
  -2   1   8         56.71         56.39         8.05 o                         
  -1   1   8         44.44         11.20        16.93 o                         
   0   1   8        151.31        166.25        10.39 o                         
   1   1   8       1077.23       1065.39        21.90 o                         
   2   1   8         31.35         37.40         4.76 o                         
   3   1   8         15.79         21.16         6.69 o                         
   4   1   8         34.78         46.04         7.27 o                         
   5   1   8         53.65         51.94         7.96 o                         
   6   1   8         78.17         76.74         9.17 o                         
   7   1   8         96.78         97.21         8.31 o                         
   8   1   8       1110.46       1135.95        20.64 o                         
   9   1   8        323.49        338.89        10.53 o                         
  10   1   8        118.64        126.00         8.35 o                         
  11   1   8         77.52         77.01         7.57 o                         
  12   1   8          0.27        -12.19        12.19 o                         
  13   1   8         36.87         42.45         5.76 o                         
  14   1   8          1.17         -4.36        10.30 o                         
  15   1   8         28.92         32.15        10.16 o                         
 -20   2   8         30.89         37.78        15.38 o                         
 -19   2   8         10.15         -2.46        11.79 o                         
 -18   2   8          7.01         10.95         8.96 o                         
 -17   2   8         14.07        -15.68        15.68 o                         
 -16   2   8         47.86         34.25        12.10 o                         
 -15   2   8        473.05        478.74        13.55 o                         
 -14   2   8        211.82        197.40         9.58 o                         
 -13   2   8          1.24         -3.26         8.82 o                         
 -12   2   8        198.55        205.33        11.11 o                         
 -11   2   8        283.79        279.72        11.95 o                         
 -10   2   8         13.66         26.42        10.71 o                         
  -9   2   8         31.13         32.66         9.81 o                         
  -8   2   8        221.11        241.19         9.85 o                         
  -7   2   8         58.94         64.76         7.24 o                         
  -6   2   8          0.58         -5.87         5.87 o                         
  -5   2   8          0.02         -2.88         5.48 o                         
  -3   2   8        282.76        313.23        15.26 o                         
  -2   2   8        341.56        337.61        13.57 o                         
  -1   2   8        454.81        414.78        13.60 o                         
   0   2   8        869.80        875.60        38.56 o                         
   1   2   8         10.34         -0.73        12.96 o                         
   2   2   8         53.68         61.27        16.00 o                         
   3   2   8         68.21         77.67        16.24 o                         
   4   2   8        403.56        363.30        14.05 o                         
   5   2   8        230.55        243.75         9.67 o                         
   6   2   8        612.88        570.80        15.56 o                         
   7   2   8        284.72        240.16        12.38 o                         
   8   2   8        351.74        322.95         9.49 o                         
   9   2   8        577.53        551.84        12.58 o                         
  10   2   8        130.21        142.74         8.38 o                         
  11   2   8          0.01         -6.36         6.36 o                         
  12   2   8          3.57          8.02         6.75 o                         
  13   2   8          0.45          8.57         7.45 o                         
  14   2   8         56.81         68.40        10.95 o                         
 -18   3   8          8.49          0.58        10.66 o                         
 -17   3   8         32.98         31.36        12.15 o                         
 -16   3   8          6.55         -2.20         8.66 o                         
 -15   3   8          8.49         -3.90         9.71 o                         
 -14   3   8         32.53         31.41        11.07 o                         
 -13   3   8         25.30         29.08        11.81 o                         
 -12   3   8         21.32         10.99         8.55 o                         
 -11   3   8          3.03         -8.35         8.35 o                         
 -10   3   8          9.22         -3.08         9.13 o                         
  -9   3   8         68.97         58.96        10.50 o                         
  -8   3   8         27.73         31.64         7.84 o                         
  -7   3   8          7.65          0.69         6.98 o                         
  -6   3   8         36.43         21.55         6.46 o                         
  -5   3   8          2.46          5.32         9.55 o                         
  -4   3   8         92.17         81.15        12.44 o                         
  -3   3   8        358.97        355.85        16.08 o                         
  -2   3   8        107.94        112.01        11.06 o                         
  -1   3   8          8.82          3.10         7.99 o                         
   0   3   8        966.18        906.07        20.57 o                         
   1   3   8          0.03         -0.69        14.02 o                         
   2   3   8         81.51        111.27        30.56 o                         
   3   3   8         27.23         16.62        15.74 o                         
   4   3   8         49.51         45.42        14.29 o                         
   5   3   8          0.73          3.40         5.85 o                         
   6   3   8         12.76          7.81        17.50 o                         
   7   3   8        234.34        204.38        18.99 o                         
   8   3   8          0.67          6.11        12.20 o                         
   9   3   8         26.32          4.31        14.54 o                         
  10   3   8          3.59         14.66         8.11 o                         
  11   3   8          0.64          5.01         5.85 o                         
  12   3   8          0.27          2.59         8.73 o                         
  13   3   8          0.13         -8.99        30.66 o                         
 -15   4   8         12.72          5.81        14.76 o                         
 -14   4   8          1.91         -0.80         8.65 o                         
 -13   4   8         14.83         29.87         9.41 o                         
 -12   4   8         17.05         14.88         8.77 o                         
 -11   4   8          1.52         -6.61         7.82 o                         
 -10   4   8         30.84         34.28         8.80 o                         
  -9   4   8         33.08         21.04         6.92 o                         
  -8   4   8        141.83        153.04        20.23 o                         
  -7   4   8          6.60         18.56        16.46 o                         
  -6   4   8         93.90         89.49        13.08 o                         
  -5   4   8         15.36         45.18        13.17 o                         
  -4   4   8         80.46         82.75        11.00 o                         
  -3   4   8         87.98        105.80        15.29 o                         
  -2   4   8        124.38        111.86        11.70 o                         
  -1   4   8         82.92         73.45         9.70 o                         
   0   4   8         83.39         57.30        13.23 o                         
   1   4   8          6.30         23.20        14.03 o                         
   2   4   8         72.44        104.72        18.50 o                         
   3   4   8        124.99        138.46        18.54 o                         
   4   4   8         30.31         45.50        13.58 o                         
   5   4   8         25.93         -3.17        16.25 o                         
   6   4   8         85.82         85.68         9.82 o                         
   7   4   8          0.11          3.94        12.26 o                         
   8   4   8          0.23         -4.41         7.97 o                         
  10   4   8         45.88         67.53        23.96 o                         
 -10   5   8          5.87          6.84        14.33 o                         
  -9   5   8          0.28          6.47        20.65 o                         
  -8   5   8         16.70         16.52        27.92 o                         
  -7   5   8          3.70         12.77         9.27 o                         
  -6   5   8         47.09         48.12        17.93 o                         
  -5   5   8         17.94        -12.33        13.65 o                         
  -4   5   8          1.75          6.19         7.82 o                         
  -3   5   8         19.06         13.13         8.72 o                         
  -2   5   8         23.00         58.08        13.13 o                         
  -1   5   8        138.44        140.51         8.03 o                         
   0   5   8         28.79         25.25        10.21 o                         
   1   5   8          9.67         -3.89         9.60 o                         
   2   5   8          1.13        -11.27        24.03 o                         
   3   5   8          0.97          3.53        18.25 o                         
 -21   1   9          6.56          2.04         8.98 o                         
 -20   1   9         25.54          2.35        12.65 o                         
 -19   1   9        155.59        153.58        13.95 o                         
 -18   1   9         29.12         23.34        15.18 o                         
 -17   1   9        172.68        170.32        12.40 o                         
 -16   1   9         75.10         70.69        13.11 o                         
 -15   1   9         12.34         -5.14         9.70 o                         
 -14   1   9          0.42        -10.99        10.99 o                         
 -13   1   9         12.61          6.82         9.63 o                         
 -12   1   9         21.30         -3.20        19.94 o                         
 -11   1   9          2.44          9.29         8.53 o                         
 -10   1   9          3.67         14.79        11.07 o                         
  -9   1   9        160.47        155.95         9.20 o                         
  -8   1   9         14.73         18.24         7.49 o                         
  -7   1   9          0.80         -3.42         6.98 o                         
  -6   1   9        119.23        120.46         8.72 o                         
  -5   1   9          9.52         20.37         8.45 o                         
  -4   1   9         34.90         51.94         7.67 o                         
  -3   1   9          0.31          4.28         8.13 o                         
  -2   1   9        299.32        274.74        11.98 o                         
  -1   1   9       1086.97       1128.02        31.74 o                         
   0   1   9         31.65         21.90         4.75 o                         
   1   1   9         18.08          6.57         7.99 o                         
   2   1   9        236.79        223.36        10.35 o                         
   3   1   9        230.01        226.58         7.82 o                         
   4   1   9          1.93         -2.10         6.23 o                         
   5   1   9        527.37        543.31        16.92 o                         
   6   1   9        628.51        652.29        18.78 o                         
   7   1   9         54.20         25.24         9.59 o                         
   8   1   9        220.73        216.91         9.52 o                         
   9   1   9         19.41         24.88         7.44 o                         
  10   1   9         65.80         71.82         6.86 o                         
  11   1   9        103.97        116.52         7.75 o                         
  12   1   9         46.73         60.24         8.66 o                         
  13   1   9         38.19         47.70        10.43 o                         
  14   1   9         23.62         36.01         9.31 o                         
 -20   2   9          7.90         11.05        14.76 o                         
 -19   2   9         21.55          0.54        12.30 o                         
 -18   2   9          1.05         -4.72         9.12 o                         
 -17   2   9         30.10         15.77         8.52 o                         
 -16   2   9          3.67          9.25         8.54 o                         
 -15   2   9          9.62          3.45         8.80 o                         
 -14   2   9          1.07         -0.04         5.26 o                         
 -13   2   9         23.78         29.17         8.85 o                         
 -12   2   9        100.62        117.88         9.81 o                         
 -11   2   9        218.91        216.38        12.80 o                         
 -10   2   9          3.77          0.87         8.87 o                         
  -9   2   9         94.43         88.90         9.24 o                         
  -8   2   9          2.30          0.06         7.33 o                         
  -7   2   9         32.07         45.97         6.92 o                         
  -6   2   9         64.48         61.52         6.43 o                         
  -5   2   9         10.32         20.51        13.70 o                         
  -4   2   9        112.33        107.12        13.71 o                         
  -3   2   9        126.82        129.45        11.57 o                         
  -2   2   9        526.92        507.98        18.76 o                         
  -1   2   9        170.04        102.37        22.13 o                         
   0   2   9        183.42        179.13        18.16 o                         
   1   2   9         23.97         36.37        22.51 o                         
   2   2   9          2.50          2.52        13.06 o                         
   3   2   9         12.74         11.53        25.97 o                         
   4   2   9         47.26         53.11        16.36 o                         
   5   2   9        266.26        220.00        11.17 o                         
   6   2   9         76.97         91.62         8.68 o                         
   7   2   9        121.02        134.73         9.64 o                         
   8   2   9        367.54        365.00        12.10 o                         
   9   2   9          0.05         -9.79        10.85 o                         
  10   2   9         10.52          8.85         9.09 o                         
  11   2   9          2.57          0.08         7.81 o                         
  12   2   9          5.11          8.00         6.41 o                         
  13   2   9        128.77        175.15        10.18 o                         
 -18   3   9         18.78          2.47        12.02 o                         
 -17   3   9         58.50         73.14        12.00 o                         
 -16   3   9          9.40          8.36         9.23 o                         
 -15   3   9          0.69         -4.05         9.84 o                         
 -14   3   9          5.55         -1.65        13.98 o                         
 -13   3   9         24.68         27.89        11.72 o                         
 -12   3   9         87.44         56.03        10.04 o                         
 -11   3   9         71.44         51.57         9.42 o                         
 -10   3   9        467.16        512.84        15.33 o                         
  -9   3   9        362.93        331.44        10.95 o                         
  -8   3   9        775.14        773.74        15.93 o                         
  -7   3   9        202.84        200.80        15.10 o                         
  -6   3   9        315.09        307.39        26.30 o                         
  -5   3   9          1.82        -11.27        12.98 o                         
  -4   3   9          6.06         45.10        24.78 o                         
  -3   3   9       1541.86       1561.41        38.52 o                         
  -2   3   9         72.70         69.53        10.01 o                         
  -1   3   9         57.11         36.45         7.01 o                         
   0   3   9        610.28        641.85        26.20 o                         
   1   3   9        325.47        309.39        19.40 o                         
   2   3   9        586.99        605.41        24.12 o                         
   3   3   9         22.81         29.31        13.84 o                         
   4   3   9         17.80          9.91        19.81 o                         
   5   3   9         16.12        -18.41        19.29 o                         
   6   3   9         17.08         20.83        16.24 o                         
   7   3   9         46.90         48.77        16.11 o                         
   8   3   9         78.02         60.50         9.70 o                         
   9   3   9        115.01        106.42         8.59 o                         
  10   3   9        127.24        132.93        12.68 o                         
  11   3   9         75.10         66.58         8.72 o                         
 -15   4   9          6.09         27.74        10.97 o                         
 -14   4   9         13.05         16.92         9.43 o                         
 -13   4   9         10.68         17.35        10.08 o                         
 -12   4   9         20.62         43.46        11.12 o                         
 -11   4   9          7.96         -1.45         8.14 o                         
 -10   4   9         23.85         20.70         7.58 o                         
  -9   4   9         83.03         71.38         8.78 o                         
  -8   4   9         33.67         26.03        17.70 o                         
  -7   4   9         89.59         82.03        14.60 o                         
  -6   4   9          0.16         -8.94        14.23 o                         
  -5   4   9          6.01         15.99        15.87 o                         
  -4   4   9         60.59         55.16        11.47 o                         
  -3   4   9          0.87         11.59        10.61 o                         
  -2   4   9         16.50         25.46        19.86 o                         
  -1   4   9         74.06         73.55        10.08 o                         
   0   4   9         17.64         59.22        17.24 o                         
   1   4   9          7.05         18.37        17.62 o                         
   2   4   9          0.38          6.01        16.19 o                         
   3   4   9          3.58          5.51        13.69 o                         
   4   4   9         30.71         12.41        26.01 o                         
   5   4   9         61.92         57.96        18.25 o                         
   6   4   9          0.93          5.48        25.40 o                         
   7   4   9        148.83        187.59        28.44 o                         
   8   4   9         83.31         40.76        24.25 o                         
  -9   5   9          1.01         -0.84        13.65 o                         
  -8   5   9         71.58         73.85        18.23 o                         
  -7   5   9         19.28         -1.39        16.49 o                         
  -5   5   9         36.05         29.65        13.12 o                         
  -4   5   9          5.42        -12.66        12.66 o                         
  -3   5   9         17.79         10.61        11.30 o                         
  -2   5   9         27.39         31.41         9.91 o                         
   2   5   9          2.27        -12.19        25.06 o                         
 -21   0  10         47.44         37.25        12.96 o                         
 -20   0  10        175.11        214.00        23.09 o                         
 -19   0  10         54.85         86.69        20.98 o                         
 -18   0  10        555.83        561.05        18.41 o                         
 -17   0  10         37.40         41.50        12.79 o                         
 -16   0  10        147.67        155.78        15.14 o                         
 -15   0  10          5.64         14.32        13.65 o                         
 -14   0  10         11.25         -9.21        13.74 o                         
 -13   0  10        184.10        196.59        16.26 o                         
 -12   0  10         45.14         61.50        15.76 o                         
 -11   0  10        446.27        474.52        18.19 o                         
 -10   0  10         36.67         53.13        13.63 o                         
  -9   0  10         15.84         62.72        18.37 o                         
  -8   0  10         57.72         58.26        16.86 o                         
  -7   0  10         57.57         67.71        16.54 o                         
  -6   0  10         90.67         88.56        12.26 o                         
  -5   0  10        443.55        477.33        24.13 o                         
  -4   0  10       1048.92       1100.06        31.87 o                         
  -3   0  10         85.87         87.95         9.68 o                         
  -2   0  10        658.79        640.98        17.99 o                         
  -1   0  10        356.59        366.00        13.52 o                         
   0   0  10        521.20        544.46        13.53 o                         
   1   0  10        464.62        429.68        11.84 o                         
   2   0  10        468.76        454.16        15.88 o                         
   3   0  10        525.19        524.65        30.15 o                         
   4   0  10        525.64        548.14        14.78 o                         
   5   0  10        403.58        386.39        16.97 o                         
   6   0  10         84.33         91.66         8.58 o                         
   7   0  10         25.90          7.90         6.53 o                         
   8   0  10        245.57        253.48        12.55 o                         
   9   0  10         49.11         54.75         8.79 o                         
  10   0  10         79.50         95.56         9.75 o                         
  11   0  10        180.14        214.35        12.02 o                         
  12   0  10         22.25         37.44        11.09 o                         
  13   0  10         42.99         37.31        18.21 o                         
 -20   1  10          3.53          0.39         9.63 o                         
 -19   1  10         20.83         32.09        11.89 o                         
 -18   1  10         37.20         54.10         9.95 o                         
 -17   1  10        268.69        285.60        15.35 o                         
 -16   1  10        167.01        181.18        11.94 o                         
 -15   1  10          3.25         -6.92         9.68 o                         
 -14   1  10         31.50         36.79        12.01 o                         
 -13   1  10        108.04        132.85        10.51 o                         
 -12   1  10          9.25          5.87         8.19 o                         
 -11   1  10        274.23        261.60        10.49 o                         
 -10   1  10         29.73         42.74         9.01 o                         
  -9   1  10         12.45         20.36         8.53 o                         
  -8   1  10          8.71         15.25         7.50 o                         
  -7   1  10        170.46        171.20        11.06 o                         
  -6   1  10         79.98         78.98         9.00 o                         
  -5   1  10        129.83        127.02        13.38 o                         
  -4   1  10        189.68        179.71         9.47 o                         
  -3   1  10         14.37         10.58        12.07 o                         
  -2   1  10        154.08        152.88        10.99 o                         
  -1   1  10       1408.61       1359.64        25.91 o                         
   0   1  10        543.79        548.03        18.53 o                         
   1   1  10        107.69        122.85         9.98 o                         
   2   1  10         98.72         86.87        14.11 o                         
   3   1  10        407.07        408.69        19.84 o                         
   4   1  10        428.66        397.72        10.43 o                         
   5   1  10       1673.56       1620.34        28.04 o                         
   6   1  10        110.28        102.09        11.55 o                         
   7   1  10          4.44         24.60         8.61 o                         
   8   1  10         30.56         52.67         9.20 o                         
   9   1  10          1.08          3.94         7.38 o                         
  10   1  10         37.01         39.78         7.97 o                         
  11   1  10          4.41          8.88         8.51 o                         
  12   1  10          0.53          3.39        11.85 o                         
  13   1  10         17.06          3.90         9.58 o                         
 -19   2  10          0.00        -11.45        11.45 o                         
 -18   2  10         30.13         22.03        20.32 o                         
 -17   2  10        105.99        110.76        10.40 o                         
 -16   2  10          9.47         10.57         9.83 o                         
 -15   2  10         18.26         27.88         8.39 o                         
 -14   2  10         15.52         30.74        11.53 o                         
 -13   2  10          6.32         -7.03         9.98 o                         
 -12   2  10        354.04        343.91        14.94 o                         
 -11   2  10         58.97         58.49         8.50 o                         
 -10   2  10        254.17        272.69        11.02 o                         
  -9   2  10        637.40        632.24        14.63 o                         
  -8   2  10         16.77         17.99         7.75 o                         
  -7   2  10         28.98         26.36         6.85 o                         
  -6   2  10        417.66        409.24        14.13 o                         
  -5   2  10         36.18         44.95        14.37 o                         
  -4   2  10        241.33        282.59        14.32 o                         
  -3   2  10       1614.81       1708.75        40.04 o                         
  -2   2  10        204.53        223.99        20.50 o                         
  -1   2  10        167.76        155.50        24.24 o                         
   0   2  10        336.73        342.05        18.34 o                         
   1   2  10        455.26        437.78        48.76 o                         
   2   2  10         38.21         10.69        15.47 o                         
   3   2  10         26.07         34.10        13.00 o                         
   4   2  10        345.37        328.96        19.77 o                         
   5   2  10        131.01        110.76        28.32 o                         
   6   2  10        473.27        410.37        13.18 o                         
   7   2  10          0.70         -4.94         6.75 o                         
   8   2  10         11.78         21.80        15.48 o                         
   9   2  10          0.07         -9.74         9.74 o                         
  10   2  10          1.22         10.58         7.52 o                         
  11   2  10         12.58          7.41         7.34 o                         
  12   2  10         56.79         72.67         9.94 o                         
 -17   3  10          0.85         12.83        10.58 o                         
 -16   3  10          2.01          1.66         9.49 o                         
 -15   3  10          0.01         -6.87         8.12 o                         
 -14   3  10          4.10          3.46         9.10 o                         
 -13   3  10         13.53          3.25         8.71 o                         
 -12   3  10          1.50         -1.28         8.21 o                         
 -11   3  10         26.35         17.95         7.15 o                         
 -10   3  10         16.59         10.35         6.61 o                         
  -9   3  10          1.33         -1.79         5.92 o                         
  -8   3  10          4.80          9.35         8.58 o                         
  -7   3  10         23.39         25.23         6.13 o                         
  -6   3  10          0.01         -5.70        10.86 o                         
  -5   3  10          0.20         -2.69        22.34 o                         
  -4   3  10          4.29         -8.01         9.94 o                         
  -3   3  10        154.85        147.42        10.22 o                         
  -2   3  10          0.28         43.19        22.07 o                         
  -1   3  10         19.95         -2.41        17.16 o                         
   0   3  10        151.55        120.81        18.67 o                         
   1   3  10        143.04        164.52        18.93 o                         
   2   3  10          4.78        -14.17        14.17 o                         
   3   3  10         16.50         14.93        16.40 o                         
   4   3  10          6.00         34.76        16.93 o                         
   5   3  10         21.61         -1.39        23.75 o                         
   6   3  10          0.28          9.11        13.39 o                         
   7   3  10         23.65         33.25        25.10 o                         
   8   3  10          0.42          9.52         5.91 o                         
   9   3  10         17.29         -2.90        14.35 o                         
  10   3  10         30.79         66.80        47.57 o                         
 -14   4  10          6.86         13.89         8.98 o                         
 -13   4  10         14.13          5.65         7.44 o                         
 -12   4  10         24.20         34.68        11.45 o                         
 -11   4  10          1.50          1.13         7.37 o                         
 -10   4  10         21.22         18.69         7.46 o                         
  -9   4  10        158.18        145.72         8.78 o                         
  -8   4  10         10.15          3.27        11.20 o                         
  -7   4  10         59.83         78.08        13.47 o                         
  -6   4  10          1.57        -10.99        10.99 o                         
  -5   4  10         13.46         12.65        12.18 o                         
  -4   4  10         28.74         30.00         9.76 o                         
  -3   4  10         22.18          8.42        11.13 o                         
  -2   4  10         26.53          6.28        25.36 o                         
  -1   4  10        120.18        128.26        12.72 o                         
   0   4  10         39.66         42.89        15.02 o                         
   1   4  10          0.81          2.94        17.58 o                         
   2   4  10        119.73        126.60        25.35 o                         
   3   4  10         10.22         10.63        17.81 o                         
   4   4  10          0.01         27.33        18.62 o                         
   5   4  10          5.33         14.69        17.95 o                         
   6   4  10         21.27         37.58        25.60 o                         
   7   4  10         39.55         17.71        17.20 o                         
  -6   5  10          3.45        -13.93        13.93 o                         
  -3   5  10         23.62         11.42        20.46 o                         
 -20   1  11        122.86        123.94        14.73 o                         
 -19   1  11          0.18        -11.37        11.37 o                         
 -18   1  11         31.63         40.24         9.78 o                         
 -17   1  11          1.60         -9.98         9.98 o                         
 -16   1  11         16.75         28.11        12.46 o                         
 -15   1  11          0.31         10.35         8.73 o                         
 -14   1  11          3.88         -7.88         7.88 o                         
 -13   1  11        175.69        193.23        16.20 o                         
 -12   1  11          0.00          7.47         8.64 o                         
 -11   1  11        190.19        198.81         9.80 o                         
 -10   1  11          8.81          7.85        10.38 o                         
  -9   1  11         13.11          7.64         7.05 o                         
  -8   1  11          1.53         -8.35         9.97 o                         
  -7   1  11        109.50        107.33         9.58 o                         
  -6   1  11        192.50        205.34        14.05 o                         
  -5   1  11        145.08        141.44         7.68 o                         
  -4   1  11        588.73        618.21        16.22 o                         
  -3   1  11         95.20         91.98         8.44 o                         
  -2   1  11        163.65        159.92         9.59 o                         
  -1   1  11          0.02          3.82         6.13 o                         
   0   1  11         92.05         91.19         5.98 o                         
   1   1  11         21.80         15.15        13.56 o                         
   2   1  11         57.58         42.96         7.85 o                         
   3   1  11         47.45         48.47         9.12 o                         
   4   1  11         68.75         61.99         8.97 o                         
   5   1  11        120.06         94.89         8.66 o                         
   6   1  11          1.23          8.43         7.18 o                         
   7   1  11         79.41         85.22        13.30 o                         
   8   1  11         10.94          9.85         7.29 o                         
   9   1  11         21.63         14.71         7.32 o                         
  10   1  11          1.64          7.12         7.69 o                         
  11   1  11         27.41         41.67         8.91 o                         
  12   1  11         24.27         16.08        15.59 o                         
 -19   2  11          1.56         -9.76        12.22 o                         
 -18   2  11         11.79         19.92         9.40 o                         
 -17   2  11          0.53         -4.65         9.94 o                         
 -16   2  11         33.12         27.89        10.11 o                         
 -15   2  11         53.80         56.05         8.52 o                         
 -14   2  11         31.19         52.33         9.62 o                         
 -13   2  11          3.98          4.89         8.97 o                         
 -12   2  11        316.45        283.22        10.81 o                         
 -11   2  11          0.89         -1.52        11.52 o                         
 -10   2  11        206.14        198.03         8.91 o                         
  -9   2  11          0.01         -7.38         7.51 o                         
  -8   2  11         60.44         58.35         8.19 o                         
  -7   2  11         69.17         68.01         9.54 o                         
  -6   2  11        822.05        807.79        23.50 o                         
  -5   2  11         12.91          2.60         9.93 o                         
  -4   2  11        448.28        445.06        16.46 o                         
  -3   2  11        196.01        199.57        25.60 o                         
  -2   2  11        240.25        204.60        24.96 o                         
  -1   2  11          7.92         -5.97        14.16 o                         
   0   2  11        315.38        325.95        18.17 o                         
   1   2  11          0.01        -15.29        15.29 o                         
   2   2  11        329.21        329.10        19.50 o                         
   3   2  11          2.78         20.64        19.84 o                         
   4   2  11        183.24        214.23        15.84 o                         
   5   2  11        241.02        194.42        14.91 o                         
   6   2  11        131.60        132.15        13.10 o                         
   7   2  11         26.08         33.17         7.06 o                         
   8   2  11         20.16          5.46        13.01 o                         
   9   2  11          0.82          9.63         8.21 o                         
  10   2  11         26.13         43.15         9.89 o                         
  11   2  11          4.55         -1.84        10.46 o                         
 -17   3  11          0.06         -6.51        15.82 o                         
 -16   3  11          0.89        -10.59        10.59 o                         
 -15   3  11         27.80          9.40         9.95 o                         
 -14   3  11         44.15         17.30         9.31 o                         
 -13   3  11         20.03         18.95        11.14 o                         
 -12   3  11         34.17         38.97         9.27 o                         
 -11   3  11         13.32          6.90         7.10 o                         
 -10   3  11          1.23          2.72         8.05 o                         
  -9   3  11          1.89          2.60         7.15 o                         
  -8   3  11         15.10         -1.14         7.16 o                         
  -7   3  11          0.03          5.61        13.77 o                         
  -6   3  11          6.00        -13.62        23.39 o                         
  -5   3  11         63.48         70.33        24.08 o                         
  -4   3  11        163.75        189.33        13.79 o                         
  -3   3  11         29.75         14.60         8.36 o                         
  -2   3  11         11.55          9.36         6.22 o                         
  -1   3  11          4.48         -7.12        14.32 o                         
   0   3  11         16.30         26.83        23.53 o                         
   1   3  11          0.31         12.49        20.05 o                         
   2   3  11          3.40        -16.57        16.57 o                         
   3   3  11         45.39         58.46        17.07 o                         
   4   3  11          5.36        -16.17        22.64 o                         
   5   3  11          6.01         12.50        18.92 o                         
   6   3  11         36.89         39.42        14.25 o                         
   7   3  11        122.60        105.52        15.64 o                         
   8   3  11         17.13         53.95        25.96 o                         
   9   3  11         12.05         11.65        23.14 o                         
 -13   4  11         58.38         73.27        24.01 o                         
 -12   4  11        152.04        159.16        17.84 o                         
 -11   4  11         81.68         98.16        19.26 o                         
 -10   4  11         39.34         42.49         7.56 o                         
  -9   4  11          0.19          0.58        11.38 o                         
  -8   4  11          1.35          2.81        14.60 o                         
  -7   4  11          0.01          9.70        13.55 o                         
  -6   4  11         64.56        106.88        14.62 o                         
  -5   4  11        158.37        145.22        14.10 o                         
  -4   4  11        111.66        110.39        10.73 o                         
  -3   4  11        244.56        283.60        11.93 o                         
  -2   4  11         17.21         20.62         7.19 o                         
  -1   4  11          0.28          0.11        13.83 o                         
   0   4  11          0.84         15.99        17.91 o                         
   1   4  11         21.11         49.59        16.45 o                         
   2   4  11          6.16         45.69        25.68 o                         
   3   4  11          2.15         29.41        24.92 o                         
   4   4  11        187.42        253.33        30.94 o                         
   5   4  11         47.70         15.54        24.13 o                         
 -20   0  12         11.30         14.41        13.57 o                         
 -19   0  12         18.88         -9.98        21.07 o                         
 -18   0  12        109.22        110.47        14.62 o                         
 -17   0  12        133.54        147.01        17.03 o                         
 -16   0  12         35.51         17.76        14.53 o                         
 -15   0  12          0.02          4.84        12.15 o                         
 -14   0  12          0.07          6.51        19.51 o                         
 -12   0  12         82.80        104.84        20.58 o                         
 -11   0  12        129.53        134.25        20.22 o                         
 -10   0  12        347.65        350.51        23.99 o                         
  -9   0  12        203.70        186.38        20.20 o                         
  -8   0  12        365.34        398.36        25.13 o                         
  -7   0  12        231.81        228.65        20.37 o                         
  -6   0  12        283.49        287.46        20.97 o                         
  -5   0  12        355.29        348.75        14.67 o                         
  -4   0  12        744.05        752.76        21.41 o                         
  -3   0  12          9.12         16.03         9.24 o                         
  -2   0  12        961.45        917.70        23.65 o                         
  -1   0  12        595.22        573.83        14.78 o                         
   0   0  12        881.73        862.38        19.01 o                         
   1   0  12        174.91        161.86         8.66 o                         
   2   0  12         52.71         39.46         6.99 o                         
   3   0  12        128.82        131.87         7.41 o                         
   4   0  12          2.85         -7.29        11.03 o                         
   5   0  12        135.51        144.51        13.40 o                         
   6   0  12          4.63         -1.50         7.53 o                         
   7   0  12         18.45         18.12        10.21 o                         
   8   0  12          3.18          9.15         6.27 o                         
   9   0  12         51.24         51.74        10.71 o                         
  10   0  12          8.67         42.61        17.59 o                         
  11   0  12         31.38         47.96        17.90 o                         
 -19   1  12          2.66          7.96        12.67 o                         
 -18   1  12         69.86         75.78        14.98 o                         
 -17   1  12         60.85         65.33        10.54 o                         
 -16   1  12        114.80        105.86         9.08 o                         
 -15   1  12         88.46        103.94        12.45 o                         
 -14   1  12         49.57         68.48         9.49 o                         
 -13   1  12         18.79         -5.75         8.33 o                         
 -12   1  12          7.62         -0.71         8.40 o                         
 -11   1  12        219.79        217.25         9.17 o                         
 -10   1  12        290.42        282.59        10.68 o                         
  -9   1  12        206.64        213.71         8.92 o                         
  -8   1  12          1.90         22.12        12.51 o                         
  -7   1  12         58.77         84.43        12.32 o                         
  -6   1  12         11.54          4.70         6.18 o                         
  -5   1  12        479.75        510.88        14.88 o                         
  -4   1  12       1124.68       1112.06        24.02 o                         
  -3   1  12        125.89        123.30         9.23 o                         
  -2   1  12          2.14         -2.94         6.15 o                         
  -1   1  12        134.09        117.74         6.29 o                         
   0   1  12        219.71        230.36         7.77 o                         
   1   1  12         26.46         14.26         7.96 o                         
   2   1  12        305.95        262.36        17.51 o                         
   3   1  12        276.59        273.23        10.79 o                         
   4   1  12         20.10         14.34        11.64 o                         
   5   1  12         19.80         30.62        15.90 o                         
   6   1  12          3.84         17.64        11.98 o                         
   7   1  12          0.82         -7.55         9.26 o                         
   8   1  12          0.15         23.56        10.39 o                         
   9   1  12          8.26         12.58         7.23 o                         
  10   1  12         12.90          5.96         7.75 o                         
 -18   2  12          3.62          4.86        20.62 o                         
 -17   2  12          0.89          8.20        11.24 o                         
 -16   2  12          0.98         -7.04         9.39 o                         
 -15   2  12          5.68          4.75         8.45 o                         
 -14   2  12          6.88         -5.90        10.01 o                         
 -13   2  12          2.87          4.71         7.45 o                         
 -12   2  12        205.82        206.55         9.88 o                         
 -11   2  12          8.86          2.36         7.69 o                         
 -10   2  12          0.41        -10.60        11.73 o                         
  -9   2  12        157.52        145.41        10.30 o                         
  -8   2  12        109.70        121.87        15.13 o                         
  -7   2  12          0.03         -4.41         9.11 o                         
  -6   2  12         50.06         44.72        19.01 o                         
  -5   2  12        426.77        409.18        18.97 o                         
  -4   2  12        139.33        146.58        16.68 o                         
  -3   2  12        224.01        245.31        25.61 o                         
  -2   2  12        209.33        173.63        18.63 o                         
  -1   2  12        186.98        158.48        15.49 o                         
   0   2  12         19.16         52.83        17.98 o                         
   1   2  12          0.92         -3.38        13.13 o                         
   2   2  12         27.75         30.01        26.00 o                         
   3   2  12         69.91         82.67        23.50 o                         
   4   2  12        165.97        180.29        15.33 o                         
   5   2  12         41.87         70.47        22.81 o                         
   6   2  12         20.03         30.23        14.83 o                         
   7   2  12          1.37         -1.29        17.12 o                         
   8   2  12         32.04         -6.12        20.76 o                         
   9   2  12         48.49         31.66        12.69 o                         
 -16   3  12         36.60         21.67        11.54 o                         
 -15   3  12         14.28         23.06        10.28 o                         
 -14   3  12         24.15         16.99        11.79 o                         
 -13   3  12          5.34          7.71         7.97 o                         
 -12   3  12         16.78         15.34        13.30 o                         
 -11   3  12         26.14         38.19         9.60 o                         
 -10   3  12          4.23          6.85         6.85 o                         
  -9   3  12          8.17          9.03         7.10 o                         
  -8   3  12          1.45          3.02         6.35 o                         
  -7   3  12         10.37          8.91        12.42 o                         
  -6   3  12         82.44         52.95        14.55 o                         
  -5   3  12         10.49          6.33         9.39 o                         
  -4   3  12         15.04          6.03        11.95 o                         
  -3   3  12        349.22        319.39        29.22 o                         
  -2   3  12         70.38         72.61        19.65 o                         
  -1   3  12         23.45          3.37        13.69 o                         
   0   3  12         44.41         26.33        14.44 o                         
   1   3  12         13.71         12.25        16.25 o                         
   2   3  12          8.97         22.38        16.63 o                         
   3   3  12         29.69          0.58        16.27 o                         
   4   3  12         70.41         54.19        21.67 o                         
   5   3  12          0.99         -3.05        22.47 o                         
   6   3  12          1.08          1.87        17.37 o                         
   7   3  12          0.43          9.98        24.35 o                         
 -11   4  12          3.84          8.36        12.66 o                         
 -10   4  12         21.25         20.14        13.34 o                         
  -9   4  12          7.44         -3.70        15.80 o                         
  -8   4  12         46.20         42.24        14.12 o                         
  -7   4  12         19.82         15.46        13.37 o                         
  -6   4  12          1.85         15.29        11.58 o                         
  -5   4  12         17.60         51.86        11.77 o                         
  -4   4  12          0.52         -3.73         9.61 o                         
  -3   4  12          3.61        -17.80        26.75 o                         
 -18   1  13          2.19          5.66        12.44 o                         
 -17   1  13          0.86         -5.01         9.51 o                         
 -16   1  13          9.80          2.64         8.32 o                         
 -15   1  13         16.77         31.12         9.38 o                         
 -14   1  13        182.91        171.89        10.56 o                         
 -13   1  13         95.46         87.21         8.67 o                         
 -12   1  13         36.57         36.32        11.97 o                         
 -11   1  13        341.31        322.94        10.94 o                         
 -10   1  13        187.01        190.39        10.45 o                         
  -9   1  13        197.76        199.46         9.43 o                         
  -8   1  13          5.39         22.85        16.12 o                         
  -7   1  13        273.45        290.07         8.15 o                         
  -6   1  13         65.08         66.08         4.63 o                         
  -5   1  13        629.68        635.12        16.34 o                         
  -4   1  13          7.74          7.78         8.24 o                         
  -3   1  13        207.22        219.67         8.68 o                         
  -2   1  13         41.99         34.63         7.28 o                         
  -1   1  13         63.19         54.32         5.55 o                         
   0   1  13          1.24          7.07         6.92 o                         
   1   1  13         87.77        114.96        11.93 o                         
   2   1  13        102.17         83.39         8.76 o                         
   3   1  13          8.32          5.44         7.48 o                         
   4   1  13          1.29          1.65         7.26 o                         
   5   1  13          9.58         -4.92        16.12 o                         
   6   1  13          5.10         40.84        12.68 o                         
   7   1  13          6.72          0.02        12.89 o                         
   8   1  13          8.08         -7.35         9.13 o                         
   9   1  13         19.25         17.77        12.31 o                         
 -17   2  13          3.62         14.79        12.64 o                         
 -16   2  13          5.54          3.35         9.62 o                         
 -15   2  13          0.33         -1.99         8.17 o                         
 -14   2  13          9.39          4.08        10.77 o                         
 -13   2  13         91.04         84.58         8.51 o                         
 -12   2  13         11.61          6.05        10.89 o                         
 -11   2  13         36.47         52.04         8.15 o                         
 -10   2  13         56.11         65.58        10.90 o                         
  -9   2  13          0.69         -9.29         9.29 o                         
  -8   2  13          2.89         11.63        11.74 o                         
  -7   2  13         20.09         37.69         8.88 o                         
  -6   2  13         18.58         35.86        40.89 o                         
  -5   2  13         15.25         26.44        13.99 o                         
  -4   2  13          6.23         27.40        13.71 o                         
  -3   2  13         52.95         71.21        21.44 o                         
  -2   2  13          2.36        -11.17        14.15 o                         
  -1   2  13         21.03          9.51        13.44 o                         
   0   2  13         55.88         49.61        14.12 o                         
   1   2  13         39.96         32.57        13.15 o                         
   2   2  13          5.00          8.99        37.02 o                         
   3   2  13         90.98         77.93        15.65 o                         
   4   2  13          4.79         -8.41        14.04 o                         
   5   2  13         24.77         24.49        20.54 o                         
   6   2  13         50.04         51.73        13.89 o                         
   7   2  13          9.03         12.42        15.04 o                         
   8   2  13         11.81         31.35        23.01 o                         
 -14   3  13          1.36         -9.27         9.27 o                         
 -13   3  13          6.98          2.26         9.83 o                         
 -12   3  13         42.41         42.48         6.55 o                         
 -11   3  13         10.03         19.93         8.54 o                         
 -10   3  13        105.70        102.01         8.57 o                         
  -9   3  13        187.42        182.20         9.27 o                         
  -8   3  13         64.24         64.10        12.58 o                         
  -7   3  13         29.27         44.88         9.14 o                         
  -6   3  13         38.48         32.08         8.78 o                         
  -5   3  13         35.24         12.81        23.01 o                         
  -4   3  13          4.07          8.44        16.36 o                         
  -3   3  13         21.48         47.04        23.03 o                         
  -2   3  13         15.78         40.74        17.73 o                         
  -1   3  13          0.00          5.31        14.28 o                         
   0   3  13         25.67         16.08        25.28 o                         
   1   3  13        114.89        109.41        23.72 o                         
   2   3  13        115.84        131.88        18.28 o                         
   3   3  13        185.54        199.77        26.24 o                         
   4   3  13        123.19        122.84        18.67 o                         
   5   3  13          1.63         14.10        24.06 o                         
  -9   4  13         24.29         16.08        23.39 o                         
  -8   4  13          2.05         -2.85        17.89 o                         
  -2   4  13          0.65         21.94        19.97 o                         
 -18   0  14         11.84         -6.39        15.09 o                         
 -17   0  14         18.95         18.56        20.94 o                         
 -15   0  14        352.49        327.33        26.78 o                         
 -14   0  14        649.57        635.32        33.97 o                         
 -13   0  14         61.72         53.46        15.02 o                         
 -12   0  14         14.42         28.11        17.69 o                         
 -11   0  14         64.11         85.27        20.00 o                         
 -10   0  14        215.59        260.76        22.83 o                         
  -9   0  14          2.63         -2.00        16.78 o                         
  -8   0  14         87.11        109.41        18.48 o                         
  -7   0  14        471.33        485.63        17.51 o                         
  -6   0  14        625.89        618.72        19.41 o                         
  -5   0  14        751.22        740.94        24.61 o                         
  -4   0  14         13.95         12.19         8.76 o                         
  -3   0  14          0.21          2.56        10.85 o                         
  -2   0  14         13.25         16.44         9.79 o                         
  -1   0  14        137.60        125.28         8.54 o                         
   0   0  14        416.28        461.84        12.91 o                         
   1   0  14          5.34          2.80         6.49 o                         
   2   0  14          0.05          2.97         7.96 o                         
   3   0  14         79.56         69.45         6.87 o                         
   4   0  14         64.88         74.05         6.60 o                         
   5   0  14        204.82        198.06        10.45 o                         
   6   0  14        310.31        320.57        20.96 o                         
   7   0  14         49.11         60.29        14.75 o                         
 -17   1  14          7.03          9.47        12.53 o                         
 -16   1  14         60.04         79.08        11.15 o                         
 -15   1  14        164.52        154.71        12.62 o                         
 -14   1  14          0.75          2.66         8.06 o                         
 -13   1  14          0.21         -8.14        10.58 o                         
 -12   1  14         36.93         57.75        10.16 o                         
 -11   1  14        106.77        101.19        15.60 o                         
 -10   1  14        109.33         97.82         8.72 o                         
  -9   1  14         13.24         15.91         7.63 o                         
  -8   1  14        108.14         91.57         6.08 o                         
  -7   1  14        286.08        254.35         9.48 o                         
  -6   1  14        338.22        340.88        13.16 o                         
  -5   1  14         56.97         61.45         8.29 o                         
  -4   1  14          8.35         -3.91        12.12 o                         
  -3   1  14          2.96          3.27         6.45 o                         
  -2   1  14         58.69         52.57         5.89 o                         
  -1   1  14          2.15          3.81         5.35 o                         
   0   1  14          0.30         -1.84         9.71 o                         
   1   1  14          1.37         24.34         9.30 o                         
   2   1  14          0.02          0.51         6.39 o                         
   3   1  14         21.42         17.54         7.43 o                         
   4   1  14          0.18         15.37         7.57 o                         
   5   1  14          0.51         -4.26        12.29 o                         
   6   1  14          1.85         -3.34        12.01 o                         
   7   1  14          7.62         16.08        12.63 o                         
 -16   2  14          7.16         16.65        10.63 o                         
 -15   2  14          4.12         11.81         9.02 o                         
 -14   2  14          0.37         -1.49         8.09 o                         
 -13   2  14         19.01         26.02         8.52 o                         
 -12   2  14         27.31         35.37         8.29 o                         
 -11   2  14         47.74         19.42        13.53 o                         
 -10   2  14          0.36          7.46        10.12 o                         
  -9   2  14         46.61         39.60         9.91 o                         
  -8   2  14         88.84         76.85        10.37 o                         
  -7   2  14        122.34        102.74        13.22 o                         
  -6   2  14         15.69          8.99        11.19 o                         
  -5   2  14         37.18         35.09         6.71 o                         
  -4   2  14         29.35         23.36         9.54 o                         
  -3   2  14          3.40         17.70        11.45 o                         
  -2   2  14        117.09        130.94        11.61 o                         
  -1   2  14         27.23         33.22        13.31 o                         
   0   2  14          3.47        -14.77        14.77 o                         
   1   2  14          0.16         12.66        20.80 o                         
   2   2  14          1.77          0.14        24.67 o                         
   3   2  14         20.61         99.04        22.20 o                         
   4   2  14          6.65          0.94        20.16 o                         
   5   2  14         34.76         13.93        13.65 o                         
   6   2  14         18.06         51.24        20.53 o                         
 -13   3  14          1.90          2.29        13.46 o                         
 -12   3  14          0.58          7.31        11.63 o                         
 -11   3  14          7.87          2.97        12.18 o                         
 -10   3  14          2.59         21.12        12.05 o                         
  -9   3  14         19.53         32.37        11.75 o                         
  -8   3  14          2.31         -7.84         8.87 o                         
  -7   3  14         29.52         28.86        14.25 o                         
  -6   3  14         87.18        113.90        14.22 o                         
  -5   3  14          3.00        -16.26        16.26 o                         
  -4   3  14          0.20        -22.03        22.81 o                         
  -3   3  14          6.00         14.09        15.67 o                         
  -2   3  14          0.59         19.53        40.75 o                         
  -1   3  14         65.49         83.35        18.14 o                         
   0   3  14          7.99          2.58        17.16 o                         
   1   3  14          2.26         -4.47        13.47 o                         
   2   3  14         27.83         47.07        17.01 o                         
 -16   1  15          5.08         17.63        17.14 o                         
 -15   1  15          0.69         -0.15        11.25 o                         
 -14   1  15         59.94         56.15         9.64 o                         
 -13   1  15         10.32          3.16         9.11 o                         
 -12   1  15          1.56         -8.45         8.45 o                         
 -11   1  15         23.65         26.06         8.01 o                         
 -10   1  15          7.97         12.41         8.75 o                         
  -9   1  15         39.88         42.32         6.09 o                         
  -8   1  15         40.31         41.25         7.35 o                         
  -7   1  15         48.07         38.58         9.51 o                         
  -6   1  15         78.65         91.39         9.00 o                         
  -5   1  15         16.31          3.99         9.48 o                         
  -4   1  15         10.86         11.42         8.45 o                         
  -3   1  15         14.86         17.26         5.94 o                         
  -2   1  15         22.72         15.25         5.41 o                         
  -1   1  15          5.86         12.33         7.69 o                         
   0   1  15          0.77         -7.36         8.63 o                         
   1   1  15        221.75        253.80         9.69 o                         
   2   1  15        153.89        163.01         8.52 o                         
   3   1  15          5.71         17.23        11.03 o                         
   4   1  15          0.07          1.57         8.78 o                         
   5   1  15          7.65         10.89        13.82 o                         
 -14   2  15        123.64        154.37        17.83 o                         
 -13   2  15        146.62        168.52        13.12 o                         
 -12   2  15         24.01         18.75        12.79 o                         
 -11   2  15         13.35         28.41        13.13 o                         
 -10   2  15         54.12         64.06        12.75 o                         
  -9   2  15          6.89          9.78         9.84 o                         
  -8   2  15         93.77         87.76        10.53 o                         
  -7   2  15         33.57         40.30         9.12 o                         
  -6   2  15          1.41         -3.04        14.05 o                         
  -5   2  15          0.00         -4.90        11.33 o                         
  -4   2  15         26.68         42.36        14.24 o                         
  -3   2  15          1.55         -5.42        12.02 o                         
  -2   2  15         24.59         55.44        12.73 o                         
  -1   2  15         28.12         52.10        11.65 o                         
   0   2  15          5.05         -5.82        13.26 o                         
   1   2  15          0.07         -7.29        14.91 o                         
   2   2  15         65.89        106.20        16.34 o                         
   3   2  15         61.89         80.64        22.62 o                         
 -10   3  15         51.48         53.06        12.24 o                         
  -9   3  15          0.36         13.62        13.53 o                         
  -8   3  15          9.55        -14.10        20.24 o                         
  -7   3  15         15.99         30.51        19.47 o                         
  -6   3  15          3.90          7.28        13.38 o                         
  -5   3  15         16.93          7.27        14.60 o                         
  -4   3  15         55.03         54.61        16.45 o                         
  -3   3  15         88.22         79.06        25.53 o                         
  -2   3  15         10.12         21.26        17.24 o                         
  -1   3  15         35.10         30.07        15.74 o                         
 -15   0  16        116.11        147.08        21.97 o                         
 -14   0  16          6.43          6.23        19.19 o                         
 -13   0  16          0.00         10.98        19.40 o                         
 -12   0  16          3.41         -6.62        13.59 o                         
 -11   0  16          7.00          4.73        18.07 o                         
 -10   0  16        291.53        270.12        23.59 o                         
  -9   0  16         72.85         76.14        11.09 o                         
  -8   0  16        105.25         99.67        11.16 o                         
  -7   0  16        261.52        247.75        22.84 o                         
  -6   0  16         20.12         23.08        11.68 o                         
  -5   0  16         59.32         74.62        12.24 o                         
  -4   0  16         94.90         98.88        12.34 o                         
  -3   0  16         35.26         40.90         7.57 o                         
  -2   0  16         66.27         76.47         7.48 o                         
  -1   0  16         72.60         50.54         6.95 o                         
   0   0  16          4.37         -2.68         9.27 o                         
   1   0  16         16.01         10.95         9.14 o                         
   2   0  16         17.72         27.06        15.75 o                         
   3   0  16         19.73         -7.87        15.05 o                         
 -14   1  16         26.46         27.53        13.78 o                         
 -13   1  16         12.86         -0.75        13.38 o                         
 -12   1  16         12.87         12.09         8.48 o                         
 -11   1  16         12.88          6.07         9.21 o                         
 -10   1  16          0.00         -5.96         9.49 o                         
  -9   1  16         52.49         38.39         4.92 o                         
  -8   1  16          0.00         -1.16        15.56 o                         
  -7   1  16        109.83        107.96        10.01 o                         
  -6   1  16          6.87         -4.32        12.58 o                         
  -5   1  16          1.99          7.08         6.86 o                         
  -4   1  16          0.13         -5.89         6.79 o                         
  -3   1  16         68.33         67.84         6.53 o                         
  -2   1  16         29.46         38.51         5.60 o                         
  -1   1  16          0.99         -4.61         9.40 o                         
   0   1  16          0.48         12.40         9.77 o                         
   1   1  16        107.97        105.87         7.69 o                         
   2   1  16         16.69         17.01        10.67 o                         
 -11   2  16          9.28          7.50        19.42 o                         
 -10   2  16         29.77         22.79        12.83 o                         
  -9   2  16         55.79         52.45        13.02 o                         
  -8   2  16          5.45         15.65         9.78 o                         
  -7   2  16         16.57         17.87         9.28 o                         
  -6   2  16         11.98         26.03        13.95 o                         
  -5   2  16          3.32        -14.12        14.12 o                         
  -4   2  16         14.34         16.68        11.82 o                         
  -3   2  16          0.06         13.95        14.83 o                         
  -2   2  16          7.59         20.99        10.15 o                         
  -1   2  16        160.83        210.25        15.33 o                         
   0   2  16          1.92         -4.12        10.39 o                         
 -11   1  17          0.79          5.44        10.44 o                         
 -10   1  17         27.59          8.34        10.41 o                         
  -9   1  17         70.09         60.42        12.36 o                         
  -8   1  17          2.12        -10.03        10.03 o                         
  -7   1  17          1.89          9.64        11.24 o                         
  -6   1  17         24.84         29.41         8.53 o                         
  -5   1  17         53.14         61.63         8.90 o                         
  -4   1  17         27.20         17.90         7.76 o                         
  -3   1  17          5.57          3.35        11.32 o                         
  -2   1  17        103.40        125.95        13.97 o                         
                                                                                
